# Supplementary material for: Microbiota humanization drives human‐like metabolic and immune transcriptomic shifts in pigs
Source: IMetaOmics. 2025 Jun 24;2(3):e70034. doi: 10.1002/imo2.70034 (PMC12806034; doi:10.1002/imo2.70034)
Supplement: Supplementary file 2 — Table S1. Standards of fecal donation volunteers. Table S2. Feces feeding time‐dose table for each human microbiota‐transplanted and control pig. Table S3. Basic information for human and pig samples. Table S4. The statistics table of Weighted_unifrac distance. Table S5. Cell counts of each group. Table S6. Maker genes for different PBMCs' clusters. Table S7. Marker genes for T cell clusters. Table S8. Genes in myeloid cell clusters. Table S9. Down‐regulated synapse‐related pathways. Table S10. Marker genes in B cell clusters. [file IMO2-2-e70034-s001.xlsx]

## Sheet: S1
	Table S1. Standards of fecal donation volunteers.
	1. No history of chronic diseases;
	2. Have not taken antiviral, antibacterial and fungal drugs in the past three months;
	3. Have not eaten pork outside the large animal base in the past two weeks (to prevent swine fever virus infection);
	4. No constipation, diarrhea or blood in the stool within a week;
	5. Select the feces of 3 donors of the same blood type and mix them to increase the diversity of bacteria.

## Sheet: S2
	Table S2. Feces feeding time-dose table for each human microbiota-transplanted and control pig.
		weeks of pig age	5	6	7	8	9	10	11	12	13	14	15	16	17	18	19	20	21	22	23	24	25	26
	pigs in control group	antibiotics	ampicillin (Gold Biotechnology, St. Louis MO) 60 mgmg/day, vancomycin (Alfa Aesar, Ward Hill MA) 15 mg/day, neomycin (EMD Millipore, Burlington MA) 15 mg/day, and metronidazole (Alfa Aesar) 7.5 mg/kg		0										ampicillin (Gold Biotechnology, St. Louis MO) 130 mg/day, vancomycin (Alfa Aesar, Ward Hill MA) 15 mg/day, neomycin (EMD Millipore, Burlington MA)30 mg/day, and metronidazole (Alfa Aesar) 7.5 mg/kg	0
	pigs in experimental group	human feces (g/day)	0	0	4	4	6	6	8	8	10	10	12	12	0	4	4	6	6	8	8	10	10	12
		antibiotics	ampicillin (Gold Biotechnology, St. Louis MO) 60 mgmg/day, vancomycin (Alfa Aesar, Ward Hill MA) 15 mg/day, neomycin (EMD Millipore, Burlington MA) 15 mg/day, and metronidazole (Alfa Aesar) 7.5 mg/kg		0										ampicillin (Gold Biotechnology, St. Louis MO) 130 mg/day, vancomycin (Alfa Aesar, Ward Hill MA) 15 mg/day, neomycin (EMD Millipore, Burlington MA)30 mg/day, and metronidazole (Alfa Aesar) 7.5 mg/kg	0

## Sheet: S3
	Table S3. Basic information for human and pig samples.
	human sample information
	Sample	Gender	Age	Sample	scRNA-seq	Proteome sequencing	Quasi-Targeted Metabolomics	Gut flora transplantation
	human1	Male	26	blood, feces	PBMC	serum samples	serum samples	√
	human2	Male	31	blood, feces	PBMC	serum samples	serum samples	√
	human3	Male	27	blood, feces	-	serum samples	serum samples	√
	human4	Male	28	blood, feces	-	serum samples	serum samples	√
	human5	Female	27	blood	-	serum samples	serum samples	-
	pig sample information
	Sample	Gender	Sample	Serum samples	Proteome sequencing	Quasi-Targeted Metabolomics	Pig type
	pig1	Male	blood, feces, colon, liver, muscle	PBMC	serum samples	serum samples,colon samples, liver samples, muscle samples	Bama xiang pig
	pig2	Male	blood, feces, colon, liver, muscle	PBMC	serum samples	serum samples,colon samples, liver samples, muscle samples	Bama xiang pig
	pig3	Male	blood, feces, colon, liver, muscle	-	serum samples	serum samples,colon samples, liver samples, muscle samples	Bama xiang pig
	pig4	Female	blood, feces, colon, liver, muscle	-	serum samples	serum samples,colon samples, liver samples, muscle samples	Bama xiang pig
	pig5	Female	blood, feces, colon, liver, muscle	-	serum samples	serum samples,colon samples, liver samples, muscle samples	Bama xiang pig
	pig6	Female	blood, feces, colon, liver, muscle	-	serum samples	serum samples,colon samples, liver samples, muscle samples	Bama xiang pig
	humanized pig1	Male	blood, feces, colon, liver, muscle	PBMC	serum samples	serum samples,colon samples, liver samples, muscle samples	Bama xiang pig
	humanized pig2	Male	blood, feces, colon, liver, muscle	PBMC	serum samples	serum samples,colon samples, liver samples, muscle samples	Bama xiang pig
	humanized pig3	Male	blood, feces, colon, liver, muscle	-	serum samples	serum samples,colon samples, liver samples, muscle samples	Bama xiang pig
	humanized pig4	Female	blood, feces, colon, liver, muscle	-	serum samples	serum samples,colon samples, liver samples, muscle samples	Bama xiang pig
	humanized pig5	Female	blood, feces, colon, liver, muscle	-	serum samples	serum samples,colon samples, liver samples, muscle samples	Bama xiang pig
	humanized pig6	Female	blood, feces, colon, liver, muscle	-	serum samples	serum samples,colon samples, liver samples, muscle samples	Bama xiang pig

## Sheet: S4
	Table S4. The statistics table of Weighted_unifrac distance.
	group	P_adonis	R2_adonis
	Human vs Pig	0.0037	0.696957
	Human vs Humanized Pig	0.0067	0.495706
	Pig vs Humanized Pig	0.0139	0.332115

## Sheet: S5
	Table S5. Cell counts of each group.
	Human1	Human2	Pig1	Pig2	Humanized Pig1	Humanized Pig2
	9744	14346	8897	11505	6735	9102

## Sheet: S6
	Table S6. Maker genes for different PBMCs’ clusters.
	p_val	avg_logFC	pct.1	pct.2	p_val_adj	cluster	gene
	0	1.89162	0.978	0.761	0	0	RHEX
	0	1.70059	0.987	0.799	0	0	YBX3
	0	1.57138	0.914	0.761	0	0	ENSSSCG00000024378
	0	1.13198	0.789	0.694	0	0	GATA3
	0	1.04392	0.727	0.668	0	0	ENSSSCG00000012008
	0	0.896463	0.771	0.756	0	0	ENSSSCG00000026913
	0	0.782027	0.649	0.627	0	0	FCER1A
	0	0.780891	0.892	0.843	0	0	CAPG
	0	0.779202	0.652	0.649	0	0	SLC4A4
	0	0.762769	0.97	0.793	0	0	S100A4
	0	0.704083	0.757	0.728	0	0	STMN1
	0	0.675305	0.804	0.788	0	0	TRGV10
	0	0.657375	0.978	0.85	0	0	SRGN
	0	0.635342	0.862	0.813	0	0	SGK1
	0	0.622441	0.787	0.711	0	0	TIPARP
	0	0.548438	0.808	0.781	0	0	TCF7
	0	0.392513	0.677	0.511	0	0	TENT5A
	0	0.31343	0.842	0.713	0	0	ANXA1
	0	0.302578	1	0.997	0	0	TMSB10
	0	0.269623	0.74	0.652	0	0	ENSSSCG00000001979
	6.12929e-277	0.808887	0.651	0.638	1.22586e-273	0	TRDC
	1.28048e-247	0.804995	0.686	0.703	2.56097e-244	0	PIK3AP1
	3.57601e-208	0.484254	0.564	0.435	7.15202e-205	0	IL18R1
	6.68756e-173	0.404226	0.759	0.783	1.33751e-169	0	ENSSSCG00000013277
	3.29853e-168	0.468534	0.646	0.687	6.59706e-165	0	TRGV11
	1.67606e-164	0.71195	0.617	0.613	3.35212e-161	0	HVCN1
	4.97169e-164	0.553134	0.677	0.668	9.94338e-161	0	VCL
	1.89895e-140	0.263017	0.928	0.92	3.7979e-137	0	CORO1A
	5.14152e-133	0.613815	0.7	0.701	1.0283e-129	0	LYST
	3.71001e-123	0.366808	0.682	0.638	7.42002e-120	0	LGALS1
	3.99992e-120	0.478369	0.643	0.646	7.99984e-117	0	CPPED1
	5.36849e-119	0.373793	0.739	0.784	1.0737e-115	0	GPR183
	1.60446e-108	0.255168	0.857	0.828	3.20893e-105	0	SOD1
	1.49517e-100	0.273071	0.856	0.864	2.99033e-97	0	CSTB
	1.60933e-82	0.294387	0.763	0.783	3.21867e-79	0	KLF6
	1.53109e-78	0.348955	0.506	0.732	3.06218e-75	0	ENSSSCG00000027969
	1.42044e-74	0.282266	0.66	0.645	2.84088e-71	0	SOX4
	9.37023e-68	0.409151	0.63	0.63	1.87405e-64	0	SELL
	1.12124e-46	0.46822	0.585	0.741	2.24249e-43	0	ENSSSCG00000004572
	5.16759e-32	0.336018	0.737	0.737	1.03352e-28	0	IL4R
	1.08144e-31	0.507984	0.501	0.525	2.16287e-28	0	SLAMF7
	6.07092e-27	0.381911	0.452	0.634	1.21418e-23	0	ENSSSCG00000026675
	8.34347e-27	0.331384	0.581	0.593	1.66869e-23	0	TUBB
	1.4885e-21	0.280407	0.589	0.724	2.97701e-18	0	ST6GALNAC4
	6.73851e-18	0.37586	0.701	0.81	1.3477e-14	0	S100B
	7.38242e-17	0.310056	0.778	0.833	1.47648e-13	0	FCGRT
	3.08776e-14	0.250806	0.534	0.671	6.17551e-11	0	DOCK5
	5.00631e-10	0.348904	0.535	0.659	1.00126e-06	0	DDIT3
	2.66859e-09	0.370639	0.599	0.758	5.33718e-06	0	ENSSSCG00000017090
	3.28546e-05	0.268591	0.637	0.698	0.0657091	0	PLP2
	0	1.0535	0.939	0.79	0	1	CCR7
	0	0.839068	0.997	0.875	0	1	PLAC8
	0	0.778379	0.942	0.716	0	1	IL7R
	0	0.771123	0.76	0.687	0	1	GSPT2
	0	0.753508	0.791	0.648	0	1	LEF1
	0	0.712531	0.905	0.767	0	1	LMO4
	0	0.601879	0.766	0.638	0	1	GCNT4
	0	0.504522	0.878	0.692	0	1	LCK
	0	0.503573	0.8	0.707	0	1	ENSSSCG00000023497
	0	0.497294	0.821	0.779	0	1	TCF7
	0	0.391435	0.912	0.822	0	1	SOD1
	0	0.375788	0.917	0.781	0	1	CD2
	0	0.288649	0.705	0.61	0	1	CYBRD1
	0	0.287336	0.748	0.635	0	1	SOX4
	0	0.285228	0.894	0.83	0	1	DUSP2
	0	0.277251	0.676	0.504	0	1	MBNL3
	1.82282e-282	0.345501	0.734	0.669	3.64564e-279	1	TOX
	1.95324e-268	0.407578	0.847	0.792	3.90649e-265	1	S100B
	1.45197e-238	0.420549	0.635	0.543	2.90394e-235	1	CD4
	8.37927e-224	0.468519	0.752	0.702	1.67585e-220	1	UBD
	6.07196e-216	0.511794	0.718	0.651	1.21439e-212	1	TRAT1
	5.65361e-200	0.42168	0.91	0.858	1.13072e-196	1	TRBC1
	1.029e-181	0.283413	0.725	0.628	2.05801e-178	1	SMC4
	7.17874e-180	0.30751	0.791	0.686	1.43575e-176	1	LTB
	1.13938e-83	0.430734	0.497	0.39	2.27877e-80	1	IL6ST
	1.32444e-81	0.283188	0.72	0.659	2.64887e-78	1	FYB1
	0	1.27107	0.992	0.717	0	2	IL7R
	0	1.16693	0.859	0.639	0	2	LIX1
	0	1.15391	1	0.878	0	2	PLAC8
	0	0.927617	0.879	0.697	0	2	LCN2
	0	0.891956	0.964	0.791	0	2	CCR7
	0	0.873744	0.889	0.643	0	2	LEF1
	0	0.68399	0.824	0.568	0	2	CD8B
	0	0.554634	0.733	0.636	0	2	CRTAM
	0	0.518795	0.914	0.693	0	2	LCK
	0	0.490955	0.857	0.674	0	2	GOLGA4
	0	0.473168	0.69	0.44	0	2	JAML
	0	0.453606	0.844	0.611	0	2	SELL
	0	0.429312	0.807	0.663	0	2	LTBP1
	0	0.348365	1	1	0	2	RPS12
	0	0.3161	0.881	0.833	0	2	SKIL
	0	0.266587	0.738	0.7	0	2	TPM2
	8.99278e-285	0.309497	0.942	0.821	1.79856e-281	2	SOD1
	1.04445e-279	0.542744	0.636	0.489	2.08889e-276	2	MYOM1
	1.27734e-262	0.350264	0.861	0.792	2.55468e-259	2	S100B
	2.17044e-252	0.525144	0.766	0.702	4.34088e-249	2	UBD
	1.1339e-237	0.366013	0.762	0.648	2.26779e-234	2	TRAT1
	6.57654e-234	0.355067	0.855	0.675	1.31531e-230	2	ARL6IP1
	2.81597e-213	0.263868	0.899	0.771	5.63194e-210	2	LMO4
	3.19889e-182	0.259847	0.86	0.777	6.39778e-179	2	TCF7
	1.08273e-85	0.405633	0.56	0.522	2.16546e-82	2	HPSE
	0	1.86397	1	0.73	0	3	CCL5
	0	1.72453	0.944	0.479	0	3	GNLY
	0	1.53928	0.89	0.439	0	3	GZMH
	0	1.3692	0.955	0.721	0	3	NKG7
	0	1.23342	0.906	0.665	0	3	CD8A
	0	1.22659	0.992	0.802	0	3	S100A4
	0	1.1909	0.953	0.632	0	3	GZMA.1
	0	1.15071	0.945	0.714	0	3	ID2
	0	1.14292	0.985	0.784	0	3	CD2
	0	1.06117	0.958	0.773	0	3	ITM2C
	0	1.00483	0.848	0.515	0	3	GZMM
	0	1.00436	0.899	0.636	0	3	CST7
	0	0.844936	0.923	0.745	0	3	ENSSSCG00000008032
	0	0.810807	0.963	0.862	0	3	CTSW
	0	0.789603	0.792	0.519	0	3	CD6
	0	0.754188	0.855	0.494	0	3	CD59
	0	0.736372	0.975	0.867	0	3	S100A10
	0	0.663438	0.881	0.577	0	3	TESC
	0	0.636475	0.811	0.485	0	3	SYTL2
	0	0.625506	0.864	0.644	0	3	GBP1
	0	0.599862	0.971	0.903	0	3	RGS1
	0	0.594998	0.895	0.676	0	3	ADGRE5
	0	0.558652	0.869	0.703	0	3	CTRC
	0	0.557452	0.987	0.966	0	3	ACTB
	0	0.55493	0.797	0.587	0	3	IL2RB
	0	0.536064	0.757	0.566	0	3	PRF1
	0	0.530435	0.801	0.481	0	3	CH242-369P7.3
	0	0.505315	0.731	0.54	0	3	F2R
	0	0.490922	0.832	0.659	0	3	VCL
	0	0.481809	0.83	0.609	0	3	GHSR
	0	0.477712	0.847	0.587	0	3	CAVIN3
	0	0.451792	0.845	0.636	0	3	KLRK1
	0	0.427706	0.819	0.503	0	3	IL10
	0	0.346437	0.829	0.584	0	3	CCL18
	0	0.343435	0.845	0.544	0	3	FGL2
	0	0.333744	0.805	0.698	0	3	ENSSSCG00000025261
	0	0.299546	0.824	0.646	0	3	ENSSSCG00000030385
	0	0.26888	0.801	0.646	0	3	DOCK5
	0	0.252513	0.844	0.648	0	3	PTH1R
	4.74353e-308	0.544455	0.988	0.97	9.48705e-305	3	SAT1
	7.78967e-304	0.501381	0.963	0.924	1.55793e-300	3	PFN1
	2.46124e-298	0.46368	0.845	0.615	4.92248e-295	3	S100A6
	2.06556e-297	0.60244	0.918	0.754	4.13111e-294	3	ITGB2
	1.27828e-292	0.366203	0.853	0.73	2.55657e-289	3	IL4R
	1.17824e-284	0.453552	0.868	0.644	2.35647e-281	3	TRAT1
	2.17316e-256	0.47403	0.958	0.811	4.34631e-253	3	UCP2
	2.88123e-240	0.398064	0.96	0.897	5.76247e-237	3	JUN
	9.3651e-237	0.519872	0.702	0.501	1.87302e-233	3	CAPN2
	2.69637e-230	0.533216	0.916	0.819	5.39274e-227	3	FKBP1A
	3.43379e-224	0.575414	0.798	0.712	6.86757e-221	3	ITGB1
	7.24004e-197	0.473153	0.827	0.618	1.44801e-193	3	TXN
	5.20947e-168	0.377409	0.737	0.553	1.04189e-164	3	LITAF
	2.40383e-157	0.789269	0.643	0.484	4.80767e-154	3	KLRG1
	3.06266e-157	0.534973	0.63	0.436	6.12531e-154	3	ZEB2
	1.43987e-147	0.254659	0.893	0.789	2.87974e-144	3	TNFAIP3
	1.90431e-140	0.324197	0.953	0.904	3.80863e-137	3	ACTG1
	5.69818e-107	0.407463	0.573	0.322	1.13964e-103	3	CX3CR1
	4.02014e-106	0.395276	0.723	0.569	8.04028e-103	3	PIM1
	2.18035e-104	0.329613	0.795	0.706	4.36069e-101	3	LCK
	1.84681e-94	0.389702	0.702	0.539	3.69363e-91	3	HSP90B1
	3.45094e-80	0.281954	0.704	0.613	6.90189e-77	3	ANXA2
	1.15109e-77	0.314546	0.6	0.512	2.30218e-74	3	AOAH
	5.48706e-77	0.436301	0.665	0.602	1.09741e-73	3	ABI3
	1.09448e-72	0.34403	0.854	0.776	2.18895e-69	3	KLF6
	4.72409e-66	0.305014	0.925	0.86	9.44818e-63	3	TRBC1
	3.33598e-63	0.508185	0.552	0.411	6.67196e-60	3	BATF
	1.66621e-62	0.264308	0.549	0.421	3.33242e-59	3	ADGRG1
	1.55898e-59	0.368768	0.618	0.517	3.11796e-56	3	RHOC
	2.09424e-59	0.549761	0.605	0.589	4.18847e-56	3	CD8B
	5.08308e-56	0.398873	0.708	0.663	1.01662e-52	3	FYB1
	2.44375e-54	0.339661	0.759	0.69	4.88749e-51	3	OSTF1
	1.05003e-40	0.260364	0.62	0.546	2.10006e-37	3	ICAM3
	5.31527e-30	0.553995	0.531	0.407	1.06305e-26	3	PRDM1
	1.14378e-24	0.313819	0.628	0.591	2.28756e-21	3	IL10RA
	7.90056e-17	0.262656	0.505	0.392	1.58011e-13	3	ITGAL
	7.23024e-13	0.312889	0.58	0.569	1.44605e-09	3	RORA
	3.42211e-08	0.25291	0.549	0.556	6.84422e-05	3	PLAAT3
	5.38791e-08	0.413465	0.465	0.274	0.000107758	3	S1PR5
	0	1.98646	0.958	0.48	0	4	GNLY
	0	1.96133	1	0.731	0	4	CCL5
	0	1.59553	0.969	0.742	0	4	ENSSSCG00000008032
	0	1.55521	0.98	0.632	0	4	GZMA.1
	0	1.5291	0.978	0.628	0	4	KLRK1
	0	1.48932	0.875	0.486	0	4	HOPX
	0	1.10426	0.995	0.86	0	4	CTSW
	0	1.08825	0.895	0.582	0	4	IL2RB
	0	0.994968	0.816	0.518	0	4	GZMM
	0	0.979764	0.961	0.721	0	4	NKG7
	0	0.966313	0.867	0.56	0	4	PRF1
	0	0.865241	0.896	0.718	0	4	ID2
	0	0.844405	0.923	0.636	0	4	CST7
	0	0.836549	0.944	0.663	0	4	CD8A
	0	0.82024	0.973	0.772	0	4	ITM2C
	0	0.736431	0.918	0.576	0	4	TESC
	0	0.697287	0.782	0.476	0	4	KLRG1
	0	0.696951	0.92	0.681	0	4	ENSSSCG00000023584
	0	0.648172	0.88	0.567	0	4	ENSSSCG00000000640
	0	0.645706	0.837	0.545	0	4	FGL2
	0	0.618491	0.901	0.62	0	4	S100A1
	0	0.603428	0.972	0.785	0	4	CD2
	0	0.553	0.929	0.7	0	4	CTRC
	0	0.549081	0.869	0.561	0	4	PIM1
	0	0.543851	0.953	0.594	0	4	FCER1G
	0	0.525444	0.672	0.265	0	4	KLRC4
	0	0.524915	0.915	0.577	0	4	RGS2
	0	0.51782	0.897	0.493	0	4	CD59
	0	0.50256	0.897	0.585	0	4	CAVIN3
	0	0.487295	0.911	0.676	0	4	ADGRE5
	0	0.477766	0.913	0.642	0	4	GBP1
	0	0.445051	0.739	0.449	0	4	GZMH
	0	0.4356	0.878	0.582	0	4	CCL18
	0	0.42037	0.888	0.646	0	4	PTH1R
	0	0.405785	0.931	0.781	0	4	TRGV10
	0	0.400813	0.974	0.803	0	4	S100A4
	0	0.399396	0.88	0.693	0	4	ENSSSCG00000025261
	0	0.34278	0.798	0.638	0	4	CXXC5
	0	0.305944	0.976	0.903	0	4	RGS1
	0	0.302448	0.907	0.727	0	4	IL4R
	0	0.290024	0.774	0.484	0	4	RHOQ
	0	0.263092	0.786	0.582	0	4	CHSY1
	6.37654e-308	0.644163	0.762	0.552	1.27531e-304	4	LITAF
	7.86888e-294	0.537502	0.976	0.81	1.57378e-290	4	UCP2
	1.33712e-257	0.254137	0.78	0.67	2.67424e-254	4	IKZF2
	1.04161e-208	0.308155	0.825	0.66	2.08321e-205	4	VCL
	1.28932e-183	0.382053	0.973	0.867	2.57863e-180	4	S100A10
	2.06934e-176	0.424295	0.87	0.757	4.13868e-173	4	ITGB2
	7.35914e-134	0.282702	0.257	0.133	1.47183e-130	4	TRGC1
	7.95181e-112	0.480758	0.624	0.498	1.59036e-108	4	SYTL2
	1.33824e-83	0.452845	0.559	0.324	2.67648e-80	4	CX3CR1
	1.2468e-74	0.449985	0.585	0.44	2.49359e-71	4	ZEB2
	2.6571e-69	0.266581	0.882	0.775	5.3142e-66	4	KLF6
	5.17101e-62	0.274435	0.588	0.467	1.0342e-58	4	TMEM109
	8.10224e-54	0.302629	0.989	0.97	1.62045e-50	4	SAT1
	4.90462e-50	0.319683	0.493	0.193	9.80925e-47	4	CCL4
	5.4712e-39	0.292686	0.445	0.143	1.09424e-35	4	KLRF1
	2.93037e-38	0.256867	0.715	0.711	5.86074e-35	4	LCK
	1.05557e-30	0.285532	0.418	0.56	2.11114e-27	4	C1orf21
	6.46783e-29	0.303078	0.428	0.529	1.29357e-25	4	RHOC
	1.56487e-28	0.334106	0.516	0.357	3.12974e-25	4	CD244
	4.43355e-27	0.269559	0.331	0.116	8.86711e-24	4	ASCL2
	2.27186e-25	0.263285	0.6	0.642	4.54372e-22	4	TRDC
	1.76326e-20	0.302084	0.508	0.424	3.52652e-17	4	ADGRG1
	7.91554e-17	0.264624	0.391	0.308	1.58311e-13	4	TBX21
	6.00562e-16	0.299127	0.419	0.109	1.20112e-12	4	SPON2
	1.14602e-15	0.337409	0.503	0.365	2.29204e-12	4	SAMD3
	1.51446e-14	0.253959	0.531	0.479	3.02891e-11	4	SYNE2
	9.29638e-09	0.533646	0.511	0.518	1.85928e-05	4	AOAH
	1.00204e-07	0.271884	0.453	0.517	0.000200408	4	CAPN2
	2.84692e-07	0.271907	0.401	0.106	0.000569384	4	CMC1
	3.90692e-06	0.308232	0.491	0.394	0.00781385	4	ITGAL
	6.34121e-05	0.32616	0.398	0.121	0.126824	4	CLIC3
	0.00245437	0.468217	0.44	0.413	1	4	PRDM1
	0.00264913	0.27796	0.423	0.294	1	4	FGR
	0.005921	0.329251	0.533	0.646	1	4	METRNL
	0	1.48856	0.918	0.778	0	5	RHEX
	0	1.48589	0.96	0.812	0	5	YBX3
	0	0.622509	0.926	0.806	0	5	S100A4
	0	0.433147	0.928	0.861	0	5	SRGN
	2.56322e-307	1.09045	0.763	0.78	5.12643e-304	5	ENSSSCG00000024378
	5.1337e-139	0.303705	0.959	0.971	1.02674e-135	5	GAPDH
	1.8448e-131	0.673084	0.808	0.851	3.68961e-128	5	CAPG
	2.7294e-75	0.319575	0.396	0.654	5.4588e-72	5	ENSSSCG00000021399
	3.72362e-66	0.78753	0.621	0.71	7.44725e-63	5	GATA3
	9.03552e-57	0.43029	0.569	0.633	1.8071e-53	5	FCER1A
	1.20855e-41	0.640765	0.355	0.618	2.41709e-38	5	ENSSSCG00000026009
	1.40745e-39	0.335105	0.575	0.732	2.81489e-36	5	ENSSSCG00000004572
	6.46411e-39	0.257406	0.813	0.868	1.29282e-35	5	CD63
	9.07273e-37	0.328212	0.623	0.645	1.81455e-33	5	LGALS1
	8.8246e-33	0.568365	0.664	0.736	1.76492e-29	5	STMN1
	3.85723e-24	0.336351	0.779	0.869	7.71446e-21	5	CSTB
	2.21409e-23	0.480707	0.715	0.794	4.42818e-20	5	TRGV10
	4.43799e-22	0.275575	0.477	0.525	8.87598e-19	5	SLAMF7
	4.54582e-20	0.426413	0.535	0.656	9.09164e-17	5	SLC4A4
	9.733e-20	0.58007	0.539	0.646	1.9466e-16	5	TRDC
	1.50206e-17	0.582521	0.577	0.681	3.00412e-14	5	ENSSSCG00000012008
	4.99101e-16	0.516121	0.534	0.618	9.98202e-13	5	HVCN1
	5.67842e-16	0.342217	0.476	0.655	1.13568e-12	5	DDIT3
	2.08379e-12	0.419431	0.601	0.767	4.16758e-09	5	ENSSSCG00000026913
	3.77829e-11	0.355998	0.591	0.674	7.55658e-08	5	VCL
	2.45217e-10	0.333616	0.658	0.791	4.90435e-07	5	TCF7
	9.99618e-08	0.355688	0.707	0.825	0.000199924	5	SGK1
	2.10799e-07	0.270927	0.586	0.708	0.000421597	5	LYST
	2.13916e-05	0.438812	0.526	0.711	0.0427832	5	PIK3AP1
	0.00030895	0.256923	0.544	0.652	0.617901	5	CPPED1
	0	0.878998	0.977	0.733	0	6	CCL5
	0	0.723177	0.986	0.861	0	6	CTSW
	0	0.708657	0.938	0.723	0	6	NKG7
	0	0.686459	0.881	0.639	0	6	CST7
	0	0.659071	0.989	0.903	0	6	RGS1
	0	0.614226	0.876	0.668	0	6	CD8A
	0	0.581463	0.872	0.551	0	6	CCR5
	0	0.579786	0.952	0.634	0	6	GZMA.1
	0	0.560345	0.934	0.642	0	6	GBP1
	0	0.543735	0.839	0.586	0	6	IL2RB
	0	0.52855	0.782	0.521	0	6	GZMM
	0	0.498315	0.914	0.633	0	6	KLRK1
	0	0.491724	0.935	0.729	0	6	PMAIP1
	0	0.278535	0.912	0.732	0	6	ENSSSCG00000008676
	0	0.267947	0.882	0.602	0	6	FRMD4B
	0	0.259992	0.931	0.782	0	6	TRGV10
	1.59043e-306	0.398296	0.74	0.541	3.18087e-303	6	F2R
	1.08996e-251	0.433975	0.983	0.896	2.17992e-248	6	JUN
	6.21276e-240	0.450083	0.946	0.787	1.24255e-236	6	CD2
	4.07975e-225	0.261122	0.904	0.677	8.1595e-222	6	ADGRE5
	2.98391e-212	0.385186	0.761	0.637	5.96781e-209	6	CRTAM
	2.19846e-200	0.366883	0.978	0.867	4.39693e-197	6	S100A10
	2.36816e-188	0.333087	0.86	0.646	4.73633e-185	6	TRAT1
	5.07214e-181	0.510653	0.736	0.555	1.01443e-177	6	LITAF
	3.50649e-173	0.504036	0.606	0.319	7.01298e-170	6	GZMK
	1.97668e-146	0.263083	0.882	0.708	3.95336e-143	6	ITGB1
	1.81289e-142	0.474021	0.662	0.484	3.62578e-139	6	KLRG1
	2.66115e-130	0.302183	0.827	0.705	5.32229e-127	6	LCK
	7.82221e-127	0.32677	0.846	0.721	1.56444e-123	6	ID2
	1.46814e-123	0.382765	0.684	0.571	2.93628e-120	6	PRF1
	1.76579e-122	0.260368	0.87	0.684	3.53158e-119	6	OSTF1
	2.36425e-119	0.292083	0.945	0.818	4.7285e-116	6	FKBP1A
	1.75189e-108	0.344284	0.965	0.858	3.50379e-105	6	TRBC1
	8.46613e-104	0.32311	0.965	0.904	1.69323e-100	6	ACTG1
	2.227e-99	0.395628	0.683	0.563	4.454e-96	6	RORA
	2.74031e-81	0.309098	0.666	0.544	5.48061e-78	6	ICAM3
	2.44923e-47	0.394765	0.591	0.459	4.89846e-44	6	GZMH
	1.67e-42	0.335517	0.627	0.587	3.34001e-39	6	CD8B
	2.28098e-31	0.263118	0.568	0.477	4.56196e-28	6	SYNE2
	1.49836e-15	0.256022	0.573	0.534	2.99672e-12	6	CD6
	7.13451e-15	0.39745	0.536	0.466	1.4269e-11	6	SH2D1A
	5.22642e-13	0.279894	0.498	0.366	1.04528e-09	6	SAMD3
	1.47513e-177	0.334041	0.83	0.656	2.95026e-174	7	LEF1
	2.37559e-153	0.259065	0.89	0.802	4.75118e-150	7	CCR7
	7.34472e-132	0.266036	0.913	0.732	1.46894e-128	7	IL7R
	2.69126e-122	0.284363	0.888	0.779	5.38252e-119	7	TCF7
	0	2.29479	0.976	0.588	0	8	CD79B
	0	2.1248	0.963	0.743	0	8	SMC6
	0	2.08649	0.924	0.635	0	8	IGKC
	0	2.04214	0.909	0.8	0	8	IGLC
	0	1.8673	0.996	0.779	0	8	HLA-DRA
	0	1.77838	0.991	0.807	0	8	SLA-DQA
	0	1.46388	0.841	0.612	0	8	THY1
	0	1.42818	0.837	0.64	0	8	CD79A
	0	1.21327	0.754	0.512	0	8	CD40
	0	1.14144	0.776	0.592	0	8	MZB1
	0	1.08975	0.843	0.677	0	8	HLA-DMB
	0	1.06293	0.82	0.681	0	8	HLA-DMA
	0	1.01227	0.814	0.688	0	8	HES1
	0	0.949722	0.752	0.58	0	8	CD19
	0	0.904568	0.816	0.742	0	8	TRIM34
	0	0.89472	0.784	0.62	0	8	DUSP5
	0	0.643311	0.781	0.454	0	8	DCTD
	0	0.372299	0.694	0.171	0	8	TCEAL3
	0	0.349364	0.715	0.373	0	8	SHISA2
	0	0.341828	1	0.999	0	8	MT-CO2
	0	0.321888	1	0.999	0	8	MT-CO3
	1.27448e-299	0.666385	0.725	0.455	2.54896e-296	8	PECAM1
	5.51796e-292	0.931313	0.804	0.642	1.10359e-288	8	CTSH
	7.38965e-292	0.28567	0.999	0.998	1.47793e-288	8	MT-CO1
	5.68307e-291	0.578248	0.695	0.471	1.13661e-287	8	MS4A1
	1.10966e-279	0.743467	0.718	0.564	2.21932e-276	8	WDFY4
	6.3153e-273	0.622078	0.803	0.779	1.26306e-269	8	ENSSSCG00000013277
	6.66355e-272	0.88348	0.784	0.67	1.33271e-268	8	ICOSLG
	4.23672e-271	0.420443	0.782	0.625	8.47345e-268	8	NCF4
	2.61296e-265	0.57509	0.678	0.564	5.22592e-262	8	MOB1B.1
	1.86822e-251	1.06003	0.723	0.722	3.73645e-248	8	HLA-DOB
	5.95392e-245	0.287476	0.654	0.481	1.19078e-241	8	VAV2
	1.86006e-233	0.745684	0.655	0.528	3.72012e-230	8	EAF2
	1.29158e-232	0.699187	0.692	0.487	2.58316e-229	8	IQSEC1
	1.1599e-231	1.09851	0.643	0.488	2.3198e-228	8	LMTK2
	2.10096e-217	0.752958	0.636	0.412	4.20191e-214	8	HLA-DOA
	7.4768e-215	0.33367	0.636	0.485	1.49536e-211	8	CLEC17A
	1.62396e-206	0.308006	0.557	0.201	3.24793e-203	8	CD83
	2.63998e-202	0.697573	0.771	0.549	5.27996e-199	8	PRDX5
	1.78136e-201	0.728421	0.726	0.523	3.56271e-198	8	SNX10
	1.24122e-181	0.543892	0.692	0.494	2.48245e-178	8	LYN
	5.0514e-179	0.394955	0.639	0.54	1.01028e-175	8	ABCA1
	1.59283e-178	0.566034	0.726	0.704	3.18565e-175	8	PLD4
	7.05159e-178	0.357018	0.696	0.631	1.41032e-174	8	APLF
	2.29085e-177	0.570692	0.866	0.836	4.58169e-174	8	ENSSSCG00000027441
	4.64906e-170	0.491886	0.657	0.611	9.29812e-167	8	TCEAL2
	5.67337e-161	0.862622	0.7	0.592	1.13467e-157	8	RGS2
	9.9907e-160	0.292299	0.63	0.397	1.99814e-156	8	BTK.1
	2.77774e-145	0.555375	0.871	0.803	5.55547e-142	8	CCR7
	2.48441e-142	0.607188	0.698	0.59	4.96882e-139	8	CYSTM1
	2.69932e-138	0.265836	0.601	0.423	5.39863e-135	8	ARHGAP24
	2.78496e-129	0.79213	0.575	0.358	5.56992e-126	8	MEF2C
	2.57825e-128	0.935208	0.674	0.666	5.1565e-125	8	PDE4B
	5.2415e-128	0.693422	0.764	0.686	1.0483e-124	8	SP140
	5.32982e-128	0.535378	0.619	0.487	1.06596e-124	8	BANK1
	6.292e-128	0.552377	0.602	0.537	1.2584e-124	8	CD22
	4.07803e-126	0.253286	0.749	0.614	8.15607e-123	8	RIN3
	4.32738e-126	0.341503	0.662	0.501	8.65477e-123	8	DNASE2
	2.78935e-120	0.4973	0.661	0.585	5.57869e-117	8	LMO2
	1.05249e-112	0.608246	0.784	0.684	2.10499e-109	8	RNF19A
	2.57484e-107	0.306726	0.655	0.662	5.14968e-104	8	SLA-DRB1
	6.504e-106	0.467616	0.673	0.646	1.3008e-102	8	CXXC5
	3.23624e-93	0.273304	0.502	0.233	6.47247e-90	8	STAP1
	3.33682e-93	0.828601	0.624	0.638	6.67365e-90	8	POU2AF1
	5.13657e-92	0.279794	0.537	0.371	1.02731e-88	8	DRAM2
	2.22616e-83	0.276395	0.635	0.598	4.45231e-80	8	LRRK2
	3.26952e-76	0.82473	0.578	0.602	6.53903e-73	8	SLC39A14
	5.05029e-75	0.492615	0.753	0.667	1.01006e-71	8	EIF4A1
	1.16262e-74	0.395053	0.506	0.352	2.32524e-71	8	STX7
	5.68778e-68	0.455134	0.63	0.66	1.13756e-64	8	ENSSSCG00000011817
	1.23079e-66	0.427724	0.549	0.531	2.46159e-63	8	CNFN
	2.49828e-65	0.514762	0.76	0.695	4.99656e-62	8	LTB
	8.08338e-65	0.495296	0.777	0.698	1.61668e-61	8	ENSSSCG00000027982
	3.58522e-61	0.295158	0.562	0.472	7.17045e-58	8	SCAP
	2.89179e-54	0.399528	0.563	0.508	5.78357e-51	8	ZNF318
	1.2037e-52	0.278982	0.651	0.615	2.4074e-49	8	ENSSSCG00000022971
	3.63845e-52	0.334655	0.548	0.498	7.27689e-49	8	BLNK
	4.35466e-51	0.526925	0.584	0.498	8.70932e-48	8	RHOQ
	6.19956e-49	0.525685	0.593	0.587	1.23991e-45	8	SWAP70
	9.27296e-44	0.379373	0.514	0.437	1.85459e-40	8	TRAF4
	1.19146e-43	0.452003	0.74	0.781	2.38293e-40	8	GPR183
	1.55547e-37	0.277567	0.677	0.678	3.11095e-34	8	PCBD2
	9.22497e-34	0.30434	0.507	0.462	1.84499e-30	8	TMEM255B
	1.42565e-33	0.404263	0.555	0.517	2.8513e-30	8	ENSSSCG00000009170
	1.5006e-29	0.308046	0.596	0.529	3.00121e-26	8	USP1
	3.24381e-29	0.37248	0.665	0.702	6.48763e-26	8	PIK3AP1
	3.51324e-23	0.266423	0.596	0.644	7.02649e-20	8	ENSSSCG00000022128
	1.78995e-19	0.306052	0.629	0.707	3.5799e-16	8	NAPSA
	1.28424e-15	0.255722	0.588	0.588	2.56848e-12	8	FOS
	6.92496e-13	0.299657	0.556	0.525	1.38499e-09	8	NECAP2
	3.32809e-12	0.291611	0.607	0.63	6.65618e-09	8	JCHAIN
	6.75331e-11	0.412704	0.544	0.581	1.35066e-07	8	PELI1
	2.42267e-10	0.408788	0.53	0.533	4.84535e-07	8	SNX2
	3.33958e-06	0.253062	0.603	0.658	0.00667917	8	NR4A2
	1.40637e-05	0.420987	0.356	0.272	0.0281273	8	PHACTR1
	0.000411677	0.261225	0.441	0.517	0.823355	8	MYC
	0.00152424	0.264085	0.593	0.647	1	8	DDIT3
	0.00494903	0.255324	0.35	0.275	1	8	TCF4
	9.34829e-189	0.320097	0.957	0.772	1.86966e-185	9	GPR183
	1.14846e-114	0.337126	0.864	0.712	2.29693e-111	9	ITGB1
	2.41547e-53	0.271959	0.672	0.549	4.83095e-50	9	SAMHD1
	9.6457e-50	0.256376	0.978	0.859	1.92914e-46	9	TRBC1
	1.36283e-05	0.272104	0.535	0.559	0.0272566	9	AQP3
	4.57152e-05	0.322605	0.424	0.331	0.0914304	9	GZMK
	0	2.28018	0.931	0.8	0	10	IGLC
	0	2.24588	0.938	0.635	0	10	IGKC
	0	2.22152	0.992	0.588	0	10	CD79B
	0	2.16733	0.953	0.463	0	10	MS4A1
	0	1.79738	0.924	0.576	0	10	LMO2
	0	1.73202	0.998	0.807	0	10	SLA-DQA
	0	1.61068	0.999	0.779	0	10	HLA-DRA
	0	1.5441	0.922	0.627	0	10	POU2AF1
	0	1.4161	0.913	0.638	0	10	CXXC5
	0	1.39604	0.957	0.744	0	10	SMC6
	0	1.3891	0.928	0.638	0	10	CD79A
	0	1.30329	0.825	0.511	0	10	CD24
	0	1.29329	0.88	0.658	0	10	ZBTB32
	0	1.25422	0.897	0.558	0	10	WDFY4
	0	1.20426	0.896	0.61	0	10	THY1
	0	1.13842	0.924	0.582	0	10	CYSTM1
	0	1.12431	0.965	0.833	0	10	ENSSSCG00000027441
	0	1.11612	0.914	0.545	0	10	PRDX5
	0	1.11365	0.891	0.45	0	10	PECAM1
	0	1.0619	0.799	0.592	0	10	MZB1
	0	1.03177	0.925	0.678	0	10	HLA-DMA
	0	1.02312	0.893	0.622	0	10	NCF4
	0	0.959461	0.759	0.334	0	10	VPREB3
	0	0.944496	0.945	0.773	0	10	GPR183
	0	0.928324	0.805	0.511	0	10	CD40
	0	0.897415	0.856	0.705	0	10	CD1A
	0	0.853336	0.825	0.522	0	10	PTPN6
	0	0.8415	0.861	0.699	0	10	PLD4
	0	0.836378	0.809	0.578	0	10	CD19
	0	0.835006	0.758	0.446	0	10	SCIMP
	0	0.822211	0.853	0.507	0	10	ENSSSCG00000009170
	0	0.818264	0.892	0.675	0	10	HLA-DMB
	0	0.789122	0.809	0.396	0	10	TFEB
	0	0.782799	0.817	0.499	0	10	ZNF318
	0	0.775614	0.894	0.621	0	10	TXN
	0	0.769894	0.863	0.489	0	10	LYN
	0	0.756885	0.849	0.453	0	10	DCTD
	0	0.756538	0.972	0.777	0	10	TAGLN2
	0	0.744709	0.809	0.401	0	10	C1orf162
	0	0.739525	0.807	0.304	0	10	CAMK2N1
	0	0.724477	0.814	0.496	0	10	DNASE2
	0	0.713751	0.766	0.483	0	10	BANK1
	0	0.69304	0.846	0.503	0	10	PTPRJ
	0	0.683591	0.692	0.421	0	10	ARHGAP24
	0	0.677451	0.853	0.687	0	10	HES1
	0	0.671166	0.855	0.543	0	10	ATP5MC1
	0	0.655939	0.85	0.681	0	10	IRF5
	0	0.640135	0.777	0.484	0	10	IQSEC1
	0	0.623817	0.858	0.519	0	10	SNX10
	0	0.604694	0.762	0.447	0	10	DNPH1
	0	0.600262	0.854	0.741	0	10	TRIM34
	0	0.594022	0.892	0.686	0	10	MIDN
	0	0.581914	0.861	0.763	0	10	IFI30
	0	0.567114	0.707	0.41	0	10	HLA-DOA
	0	0.532361	0.77	0.524	0	10	POLD1
	0	0.521298	0.999	0.997	0	10	TMSB10
	0	0.517893	0.82	0.536	0	10	ANGPTL4
	0	0.505629	0.806	0.387	0	10	FCGR2A
	0	0.49966	0.771	0.393	0	10	BTK.1
	0	0.475588	0.896	0.576	0	10	SPI1
	0	0.474892	0.801	0.592	0	10	LRRK2
	0	0.465986	0.824	0.68	0	10	MISP3
	0	0.465644	0.737	0.479	0	10	VAV2
	0	0.450729	0.999	0.998	0	10	MT-CO1
	0	0.446662	0.851	0.61	0	10	RIN3
	0	0.437608	0.785	0.454	0	10	C4BPB
	0	0.395865	0.812	0.476	0	10	GADD45B
	0	0.392666	0.724	0.467	0	10	SCAP
	0	0.379863	0.803	0.679	0	10	ENSSSCG00000029881
	0	0.376604	0.746	0.521	0	10	SLC15A3
	0	0.366277	0.673	0.385	0	10	CBR3
	0	0.334873	0.732	0.195	0	10	ENSSSCG00000009171
	0	0.32957	0.704	0.36	0	10	PROC
	0	0.3275	0.804	0.593	0	10	POLR1G
	0	0.283215	0.719	0.464	0	10	FBP1
	0	0.283194	0.791	0.534	0	10	CSF2RB
	0	0.256541	0.701	0.483	0	10	CLEC17A
	0	0.25493	0.673	0.364	0	10	LAMP3
	3.4824e-302	0.643483	0.88	0.68	6.96481e-299	10	RNF19A
	7.69317e-302	0.549785	0.839	0.702	1.53863e-298	10	ENSSSCG00000027969
	6.46282e-294	0.567481	0.768	0.72	1.29256e-290	10	HLA-DOB
	1.14424e-282	0.500959	0.828	0.672	2.28848e-279	10	ZMIZ1
	3.40987e-275	0.422652	0.76	0.702	6.81975e-272	10	NAPSA
	4.2807e-275	0.542574	0.837	0.704	8.5614e-272	10	ST6GALNAC4
	7.76733e-273	0.468323	0.779	0.559	1.55347e-269	10	RILPL2
	2.05756e-272	0.501843	0.843	0.736	4.11513e-269	10	ENSSSCG00000017090
	1.86767e-267	0.679515	0.813	0.528	3.73534e-264	10	SNX3
	1.21829e-258	0.773926	0.717	0.502	2.43657e-255	10	DAPP1
	3.3154e-255	0.502085	0.727	0.622	6.63079e-252	10	DUSP5
	8.55394e-255	0.333222	0.787	0.537	1.71079e-251	10	CTSZ
	1.06658e-254	0.734919	0.719	0.583	2.13315e-251	10	SWAP70
	5.18044e-252	0.253358	0.688	0.509	1.03609e-248	10	ENSSSCG00000026255
	8.17884e-251	0.295642	0.82	0.598	1.63577e-247	10	ABI3
	1.78245e-245	0.589352	0.842	0.683	3.56491e-242	10	SP140
	5.5921e-244	0.60525	0.754	0.506	1.11842e-240	10	MYC
	9.15936e-239	0.422258	0.79	0.703	1.83187e-235	10	ENSSSCG00000026096
	4.56075e-237	0.261036	0.729	0.66	9.12149e-234	10	SLA-DRB1
	3.60815e-230	0.263118	1	0.999	7.21629e-227	10	MT-CO2
	1.11859e-226	0.378304	0.784	0.517	2.23718e-223	10	NECAP2
	1.8189e-221	0.500547	0.755	0.501	3.6378e-218	10	PARP1
	6.47272e-218	0.304314	0.754	0.612	1.29454e-214	10	ENSSSCG00000022971
	1.09998e-207	0.505556	0.854	0.762	2.19996e-204	10	ENSSSCG00000012897
	7.48095e-207	0.474609	0.774	0.524	1.49619e-203	10	SNX2
	8.50865e-206	0.448235	0.818	0.642	1.70173e-202	10	CTSH
	4.15498e-203	0.287985	0.703	0.631	8.30996e-200	10	APLF
	9.70145e-200	0.362367	0.764	0.484	1.94029e-196	10	SAMD9
	4.52052e-197	0.327971	0.992	0.962	9.04103e-194	10	OAZ1
	2.65436e-190	0.37035	0.994	0.967	5.30873e-187	10	ACTB
	1.23481e-184	0.394072	0.804	0.589	2.46962e-181	10	RGS2
	3.40139e-182	0.573966	0.653	0.419	6.80277e-179	10	SH3BP5
	7.7186e-182	0.55578	0.908	0.722	1.54372e-178	10	ID2
	1.48432e-181	0.480479	0.614	0.413	2.96863e-178	10	CD72
	8.98834e-180	0.545658	0.619	0.348	1.79767e-176	10	STX7
	2.52369e-178	0.393442	0.845	0.621	5.04738e-175	10	PRDX1
	1.53066e-175	0.283855	0.791	0.564	3.06132e-172	10	MTCH1
	4.47951e-170	0.341931	0.631	0.377	8.95902e-167	10	ANXA4
	7.99339e-165	0.357311	0.772	0.641	1.59868e-161	10	DDIT3
	3.03834e-161	0.432816	0.839	0.654	6.07669e-158	10	COX17
	1.31279e-154	0.485629	0.632	0.495	2.62557e-151	10	BLNK
	1.14003e-145	0.39001	0.84	0.642	2.28006e-142	10	SLC25A5
	8.78228e-139	0.384438	0.898	0.7	1.75646e-135	10	PRR13
	4.61214e-138	0.294341	0.734	0.572	9.22428e-135	10	UGCG
	1.23619e-135	0.312486	0.705	0.702	2.47237e-132	10	PMEPA1
	3.25546e-132	0.312937	0.704	0.524	6.51092e-129	10	MCUB
	5.54986e-125	0.333973	0.816	0.665	1.10997e-121	10	EIF4A1
	2.90409e-123	0.499639	0.628	0.558	5.80818e-120	10	FGD2
	2.03852e-120	0.326242	0.666	0.495	4.07705e-117	10	RHOQ
	8.24808e-120	0.466499	0.614	0.537	1.64962e-116	10	CD22
	3.02345e-118	0.334263	0.779	0.586	6.0469e-115	10	PGLS
	3.07849e-116	0.265103	0.88	0.691	6.15697e-113	10	ZFP36L1
	2.97254e-115	0.296832	0.879	0.755	5.94508e-112	10	GRB2
	1.65886e-113	0.352963	0.782	0.612	3.31772e-110	10	CYRIB
	3.39392e-108	0.276503	0.939	0.816	6.78785e-105	10	UCP2
	1.86193e-104	0.278026	0.603	0.526	3.72386e-101	10	DERL3
	2.58028e-104	0.259422	0.866	0.688	5.16055e-101	10	OSTF1
	6.18639e-104	0.257289	0.737	0.548	1.23728e-100	10	BAZ1A
	3.19626e-93	0.295359	0.876	0.727	6.39252e-90	10	GNAI2
	7.21451e-93	0.359271	0.678	0.591	1.4429e-89	10	TENT5C
	9.92222e-87	0.251552	0.96	0.913	1.98444e-83	10	ARPC3
	5.20243e-86	0.271942	0.955	0.919	1.04049e-82	10	CORO1A
	8.09892e-81	0.345058	0.573	0.481	1.61978e-77	10	NFKBID
	3.13609e-75	0.270683	0.514	0.309	6.27217e-72	10	FCRL3
	1.27639e-68	0.252795	0.567	0.461	2.55279e-65	10	CYTH4
	3.05036e-61	0.296339	0.533	0.36	6.10072e-58	10	MEF2C
	6.39583e-60	0.297063	0.763	0.695	1.27917e-56	10	LTB
	2.2245e-58	0.264648	0.69	0.613	4.44899e-55	10	PPP1R14B
	2.8124e-56	0.258623	0.672	0.666	5.6248e-53	10	PDE4B
	1.51737e-52	0.265625	0.709	0.619	3.03474e-49	10	GHSR
	8.94184e-47	0.299449	0.485	0.282	1.78837e-43	10	FCRL5
	4.43038e-44	0.401186	0.523	0.448	8.86075e-41	10	HHEX
	1.10466e-37	0.324109	0.518	0.447	2.20932e-34	10	SYK
	1.68875e-36	0.31416	0.569	0.475	3.37749e-33	10	PLEK
	1.87822e-36	0.331139	0.468	0.271	3.75643e-33	10	TCF4
	1.24736e-27	0.265712	0.444	0.199	2.49473e-24	10	BCL11A
	5.78409e-08	0.406667	0.53	0.632	0.000115682	10	JCHAIN
	0.000104201	0.256845	0.415	0.415	0.208402	10	CD55
	0	3.39621	0.998	0.601	0	11	CCL23
	0	3.1629	0.992	0.585	0	11	TGM3
	0	2.83089	0.999	0.677	0	11	FOLR1
	0	2.70007	0.973	0.676	0	11	G0S2
	0	2.68645	0.999	0.598	0	11	NFKBIA
	0	2.67732	0.975	0.427	0	11	LYZ
	0	2.61782	1	0.522	0	11	CFD
	0	2.59424	0.927	0.48	0	11	THBS1
	0	2.56207	0.999	0.533	0	11	TYROBP
	0	2.51176	0.981	0.292	0	11	FCN1
	0	2.48105	0.98	0.527	0	11	CD14
	0	2.43729	0.914	0.308	0	11	S100A9
	0	2.29855	1	0.978	0	11	ENSSSCG00000014540
	0	2.29691	0.885	0.351	0	11	S100A12
	0	2.25963	0.997	0.662	0	11	PSAP
	0	2.21257	0.979	0.506	0	11	SOD2
	0	2.20946	0.921	0.375	0	11	WFDC12
	0	2.17975	0.995	0.718	0	11	ANXA1
	0	2.1613	0.992	0.663	0	11	GNG10
	0	2.10276	0.998	0.601	0	11	FCER1G
	0	2.08253	0.98	0.475	0	11	IER3
	0	2.05658	0.996	0.713	0	11	TALDO1
	0	2.05086	0.942	0.494	0	11	IL1B1
	0	2.00279	0.995	0.679	0	11	DUSP1
	0	1.97367	0.988	0.717	0	11	ENSSSCG00000001778
	0	1.95626	0.973	0.466	0	11	NCF1
	0	1.94633	0.974	0.467	0	11	TIMP1
	0	1.91002	0.988	0.588	0	11	TIMP2
	0	1.89689	0.971	0.623	0	11	C15orf48
	0	1.87918	0.963	0.61	0	11	CEBPD
	0	1.8679	0.953	0.362	0	11	CDA
	0	1.86146	0.958	0.541	0	11	MAFB
	0	1.86085	0.985	0.573	0	11	SPI1
	0	1.84793	0.975	0.376	0	11	AIF1
	0	1.82214	0.997	0.735	0	11	JUNB
	0	1.79034	0.981	0.549	0	11	CD9
	0	1.76066	0.978	0.62	0	11	ACSL4
	0	1.75878	1	0.86	0	11	SRGN
	0	1.74897	0.973	0.579	0	11	MAP3K8
	0	1.72388	0.994	0.849	0	11	VIM
	0	1.68776	0.983	0.727	0	11	LAMP1
	0	1.67836	0.97	0.53	0	11	CTSZ
	0	1.67809	0.965	0.46	0	11	CD33
	0	1.64662	0.956	0.506	0	11	ENSSSCG00000026653
	0	1.60714	0.959	0.53	0	11	ICAM1
	0	1.59926	0.942	0.516	0	11	ENSSSCG00000023610
	0	1.58328	0.868	0.472	0	11	ENSSSCG00000000246
	0	1.55588	0.995	0.776	0	11	TSPO
	0	1.5377	0.929	0.526	0	11	CYBB
	0	1.52811	0.94	0.528	0	11	CSF2RB
	0	1.5193	0.972	0.501	0	11	CTSS
	0	1.50484	0.861	0.387	0	11	VCAN
	0	1.49248	0.987	0.813	0	11	SGK1
	0	1.48437	0.948	0.433	0	11	OSM
	0	1.48058	0.999	0.921	0	11	IFITM1.1
	0	1.47971	0.916	0.359	0	11	LGALS3
	0	1.47244	0.986	0.753	0	11	ATP6V0C
	0	1.46672	0.999	0.708	0	11	CST3
	0	1.44853	0.879	0.341	0	11	SLPI
	0	1.42938	0.939	0.522	0	11	IRF1
	0	1.42911	0.981	0.771	0	11	LAT2
	0	1.41426	0.987	0.789	0	11	TNFAIP3
	0	1.41199	0.968	0.676	0	11	ITM2B
	0	1.40963	0.964	0.515	0	11	SNX10
	0	1.40852	0.976	0.649	0	11	SQSTM1
	0	1.40304	0.98	0.775	0	11	BTG2
	0	1.39931	0.95	0.62	0	11	NCF4
	0	1.39867	0.966	0.486	0	11	LRPAP1
	0	1.39863	0.917	0.388	0	11	NIBAN1
	0	1.38959	0.938	0.41	0	11	NFKBIZ
	0	1.38855	0.737	0.424	0	11	CXCL8
	0	1.38272	0.942	0.458	0	11	EMILIN2
	0	1.36837	0.954	0.688	0	11	ATF3
	0	1.3523	0.949	0.471	0	11	GADD45B
	0	1.34925	0.946	0.584	0	11	CD300C
	0	1.34848	0.928	0.579	0	11	PLXNC1
	0	1.33762	0.87	0.48	0	11	CXCL2
	0	1.33057	0.94	0.486	0	11	LYN
	0	1.32431	0.903	0.361	0	11	C5AR1
	0	1.31942	0.974	0.679	0	11	ADGRE5
	0	1.30996	0.881	0.423	0	11	CH242-185F9.2
	0	1.30708	0.971	0.597	0	11	RAC1
	0	1.30598	0.889	0.588	0	11	CCL18
	0	1.2908	0.935	0.564	0	11	RASSF2
	0	1.28358	0.948	0.566	0	11	PTI
	0	1.27697	0.942	0.55	0	11	TKT
	0	1.27559	0.929	0.442	0	11	THEMIS2
	0	1.26329	0.933	0.618	0	11	S100A6
	0	1.25374	0.957	0.581	0	11	CYSTM1
	0	1.25068	0.966	0.688	0	11	ZFP36L1
	0	1.24263	0.964	0.704	0	11	CTRC
	0	1.24128	0.922	0.568	0	11	RGS18
	0	1.24067	0.909	0.531	0	11	ANXA5
	0	1.22903	0.957	0.725	0	11	LDHA
	0	1.21736	0.993	0.86	0	11	CD63
	0	1.21687	0.919	0.411	0	11	C19orf38
	0	1.21359	0.985	0.751	0	11	GRB2
	0	1.20985	0.869	0.428	0	11	IL1R2
	0	1.19681	0.876	0.506	0	11	ENSSSCG00000022925
	0	1.18491	0.699	0.292	0	11	RETN
	0	1.18324	0.949	0.647	0	11	SDCBP
	0	1.18232	0.924	0.651	0	11	ENSSSCG00000014167
	0	1.16875	0.972	0.831	0	11	DUSP2
	0	1.16253	0.825	0.325	0	11	IGSF6
	0	1.16237	0.937	0.678	0	11	IRF5
	0	1.16201	0.884	0.504	0	11	TNFRSF1B
	0	1.15175	0.865	0.465	0	11	PLEK
	0	1.14357	0.99	0.776	0	11	TAGLN2
	0	1.12532	0.936	0.675	0	11	ETV3
	0	1.12481	0.936	0.753	0	11	ENSSSCG00000003278
	0	1.11763	0.915	0.583	0	11	ENSSSCG00000007758
	0	1.10149	0.917	0.574	0	11	ST8SIA4
	0	1.10084	0.891	0.569	0	11	PELI1
	0	1.0998	0.961	0.673	0	11	CD44
	0	1.09977	0.966	0.657	0	11	ODC1
	0	1.09922	0.942	0.595	0	11	LAPTM4A
	0	1.09846	0.943	0.589	0	11	RBPJ
	0	1.0932	0.931	0.545	0	11	MBOAT7
	0	1.08394	0.876	0.484	0	11	CTSB
	0	1.07944	0.825	0.472	0	11	ENSSSCG00000027602
	0	1.07708	0.996	0.886	0	11	GMFG
	0	1.07481	0.904	0.532	0	11	LAMTOR1
	0	1.0667	0.909	0.412	0	11	SLC3A2
	0	1.06469	0.908	0.469	0	11	RAB10
	0	1.06307	0.853	0.59	0	11	LRRK2
	0	1.05748	0.976	0.722	0	11	TMBIM6
	0	1.05574	0.921	0.567	0	11	IRAK2
	0	1.05572	0.874	0.644	0	11	ALDH2
	0	1.04226	0.897	0.478	0	11	CD164
	0	1.04184	0.978	0.859	0	11	CSTB
	0	1.04109	0.916	0.496	0	11	PLAUR
	0	1.03939	0.976	0.898	0	11	JUN
	0	1.02394	0.889	0.651	0	11	MPP1
	0	1.01106	0.985	0.814	0	11	UCP2
	0	1.01076	0.87	0.429	0	11	GRN
	0	1.00527	0.927	0.666	0	11	ICOSLG
	0	1.00062	0.913	0.466	0	11	ADORA2A
	0	0.990182	0.868	0.603	0	11	NFIL3
	0	0.988916	0.882	0.498	0	11	ALOX5AP
	0	0.987229	0.9	0.385	0	11	CXCL16
	0	0.972817	0.941	0.674	0	11	ENSSSCG00000023589
	0	0.966418	0.724	0.24	0	11	S100A8
	0	0.961784	0.957	0.634	0	11	TMEM59
	0	0.957858	0.875	0.609	0	11	ANXA2
	0	0.952919	0.979	0.756	0	11	ITGB2
	0	0.952212	0.902	0.51	0	11	NPC2
	0	0.94898	0.88	0.488	0	11	SCARB2
	0	0.945664	0.83	0.524	0	11	HK3
	0	0.94212	0.93	0.721	0	11	BCL3
	0	0.936745	0.911	0.629	0	11	METRNL
	0	0.930789	0.94	0.781	0	11	PARP6.1
	0	0.924647	0.838	0.445	0	11	PRAM1
	0	0.92378	0.957	0.773	0	11	ENSSSCG00000003555
	0	0.919661	0.821	0.428	0	11	ENSSSCG00000025008
	0	0.915238	0.874	0.43	0	11	ENSSSCG00000020993
	0	0.91468	0.894	0.688	0	11	EIF4EBP1
	0	0.911855	0.889	0.622	0	11	VMP1
	0	0.911181	0.9	0.493	0	11	RGS10
	0	0.903846	0.918	0.463	0	11	GINM1
	0	0.89794	0.947	0.698	0	11	PRR13
	0	0.897105	0.911	0.586	0	11	AP2S1
	0	0.894518	0.803	0.398	0	11	HNMT
	0	0.894306	0.875	0.391	0	11	BTG3
	0	0.888681	0.922	0.575	0	11	INSIG1
	0	0.887394	0.951	0.779	0	11	RNASEK
	0	0.886607	0.877	0.514	0	11	IFITM1
	0	0.880687	0.815	0.541	0	11	ENSSSCG00000030300
	0	0.87299	0.848	0.499	0	11	CCPG1
	0	0.871461	0.997	0.97	0	11	GAPDH
	0	0.86861	0.999	0.962	0	11	OAZ1
	0	0.867463	0.893	0.487	0	11	RNF13
	0	0.866263	0.767	0.335	0	11	CASP1
	0	0.861943	0.96	0.724	0	11	GNAI2
	0	0.861149	0.936	0.644	0	11	MACROH2A1
	0	0.850109	0.879	0.636	0	11	C21orf91
	0	0.847282	0.751	0.263	0	11	CCDC88A
	0	0.844346	0.896	0.619	0	11	NFKBIE
	0	0.841731	0.849	0.5	0	11	LIPA
	0	0.83571	0.839	0.518	0	11	AGTRAP
	0	0.835348	0.895	0.435	0	11	PHF11
	0	0.825972	0.78	0.358	0	11	ASAH1
	0	0.825671	0.829	0.337	0	11	LGALS8
	0	0.819057	0.839	0.555	0	11	CNDP2
	0	0.816015	0.859	0.623	0	11	SLC49A3
	0	0.801463	0.823	0.493	0	11	LYPLA1
	0	0.800898	0.96	0.844	0	11	CAPG
	0	0.799934	0.783	0.395	0	11	HEXB
	0	0.799232	0.84	0.432	0	11	ENSSSCG00000030611
	0	0.799141	0.916	0.619	0	11	LFNG
	0	0.798364	0.72	0.22	0	11	TLR2
	0	0.796974	0.928	0.638	0	11	CTSH
	0	0.793387	0.795	0.293	0	11	CHI3L1
	0	0.792427	0.92	0.734	0	11	GLUD1
	0	0.791669	0.789	0.36	0	11	VNN3
	0	0.784356	0.819	0.398	0	11	FAM111B
	0	0.775541	0.858	0.593	0	11	FN1
	0	0.772937	0.89	0.686	0	11	MIDN
	0	0.765597	0.901	0.675	0	11	HLA-DMB
	0	0.763224	0.913	0.743	0	11	ENSSSCG00000005339
	0	0.758474	0.863	0.578	0	11	FOS
	0	0.752304	0.828	0.413	0	11	OAS2
	0	0.748673	0.811	0.349	0	11	ENSSSCG00000021557
	0	0.747731	0.816	0.346	0	11	ROGDI
	0	0.746174	0.867	0.583	0	11	FZD4
	0	0.745921	0.918	0.712	0	11	TIPARP
	0	0.740298	0.856	0.48	0	11	ARHGEF2
	0	0.73896	0.904	0.701	0	11	ENSSSCG00000014013
	0	0.73407	0.95	0.756	0	11	ARPC5
	0	0.732867	0.883	0.635	0	11	LGALS1
	0	0.731561	0.791	0.251	0	11	FAM111A
	0	0.729778	0.772	0.475	0	11	APP
	0	0.727292	0.86	0.527	0	11	SERPINB10
	0	0.725714	0.882	0.504	0	11	DNAJA1
	0	0.724964	0.872	0.576	0	11	MVP
	0	0.722752	0.801	0.514	0	11	PGK1
	0	0.719915	0.835	0.511	0	11	CD24
	0	0.718136	0.938	0.753	0	11	CTSC
	0	0.714775	0.839	0.608	0	11	CCNG2
	0	0.708583	0.795	0.56	0	11	TPST1
	0	0.706912	0.825	0.481	0	11	SP3
	0	0.704776	0.883	0.543	0	11	BAZ1A
	0	0.702054	0.795	0.494	0	11	GYG1
	0	0.699936	0.826	0.45	0	11	GALK1
	0	0.699135	0.816	0.314	0	11	ENSSSCG00000025058
	0	0.696213	0.763	0.425	0	11	SH3BP2
	0	0.696198	0.836	0.499	0	11	GPCPD1
	0	0.695671	0.838	0.555	0	11	ENSSSCG00000016795
	0	0.69303	0.824	0.298	0	11	RAMP2
	0	0.690524	0.917	0.678	0	11	HLA-DMA
	0	0.690451	0.933	0.704	0	11	KDELR1
	0	0.689264	0.916	0.62	0	11	FERMT3
	0	0.687829	0.817	0.6	0	11	NT5DC2
	0	0.68662	0.888	0.501	0	11	ATP1A1
	0	0.684328	0.805	0.456	0	11	SLC16A3
	0	0.682623	0.775	0.397	0	11	MYD88
	0	0.682173	0.865	0.583	0	11	IL10RA
	0	0.680985	0.991	0.912	0	11	ARPC3
	0	0.677146	0.697	0.25	0	11	CSF3R
	0	0.674143	0.79	0.448	0	11	VAT1
	0	0.670312	0.819	0.602	0	11	ARRDC4
	0	0.665328	0.872	0.55	0	11	ALCAM
	0	0.66079	0.888	0.466	0	11	TNF
	0	0.6591	0.827	0.363	0	11	SLC46A2
	0	0.658993	0.835	0.339	0	11	AREG
	0	0.657569	0.772	0.452	0	11	SLC16A6
	0	0.657226	0.74	0.474	0	11	IL13RA1
	0	0.654424	0.711	0.401	0	11	MEFV
	0	0.648828	0.819	0.459	0	11	MS4A2
	0	0.647576	0.862	0.561	0	11	RAB7A
	0	0.647348	0.783	0.383	0	11	SLC2A6
	0	0.646941	0.862	0.61	0	11	RIN3
	0	0.646651	0.863	0.436	0	11	BHLHE40
	0	0.642539	0.879	0.597	0	11	RAB8B
	0	0.640089	0.982	0.871	0	11	LDHB
	0	0.638408	0.804	0.514	0	11	ARID3A
	0	0.633261	0.782	0.583	0	11	UBXN8
	0	0.631381	0.825	0.517	0	11	ABHD17C
	0	0.629586	0.833	0.256	0	11	PHACTR1
	0	0.624691	0.876	0.659	0	11	PDE4B
	0	0.621497	0.817	0.609	0	11	ENSSSCG00000022971
	0	0.615347	0.855	0.517	0	11	MPC2
	0	0.614722	0.725	0.295	0	11	PSTPIP2
	0	0.61321	0.907	0.781	0	11	PSMA6
	0	0.608882	0.815	0.465	0	11	NFE2L2
	0	0.604674	0.753	0.27	0	11	CHPT1
	0	0.603302	0.826	0.522	0	11	PTPN6
	0	0.600187	0.761	0.43	0	11	UNC93B1
	0	0.600158	0.804	0.55	0	11	RALB
	0	0.598269	0.909	0.761	0	11	IFI30
	0	0.597076	0.814	0.518	0	11	SLC15A3
	0	0.587334	0.865	0.514	0	11	NECAP2
	0	0.585088	0.872	0.613	0	11	BCL2L11
	0	0.583158	0.871	0.497	0	11	RALGDS
	0	0.578336	0.801	0.371	0	11	ANXA4
	0	0.568867	0.843	0.647	0	11	ENSSSCG00000025166
	0	0.567728	0.814	0.496	0	11	CDKN2D
	0	0.564067	0.875	0.631	0	11	ADAM19
	0	0.553974	0.791	0.449	0	11	AKR7A2
	0	0.551525	0.814	0.616	0	11	NCOR2
	0	0.545834	0.838	0.529	0	11	PLCB2
	0	0.54507	0.815	0.371	0	11	IFIT2
	0	0.543881	0.757	0.41	0	11	F13A1
	0	0.541775	0.788	0.423	0	11	RHBDF2
	0	0.540411	0.838	0.639	0	11	MAPK6
	0	0.538249	0.792	0.505	0	11	PTPRJ
	0	0.538144	0.794	0.486	0	11	SLC25A28
	0	0.535879	0.882	0.761	0	11	ENSSSCG00000012897
	0	0.535005	0.822	0.646	0	11	SDS
	0	0.534483	0.857	0.619	0	11	TRAF3
	0	0.533983	0.888	0.685	0	11	HES1
	0	0.529542	0.801	0.604	0	11	CD33.1
	0	0.529435	0.895	0.73	0	11	ENSSSCG00000013720
	0	0.526433	0.785	0.327	0	11	SLC1A5
	0	0.521657	0.82	0.43	0	11	FAH
	0	0.521108	0.817	0.46	0	11	HEXA
	0	0.520113	0.846	0.463	0	11	LAIR2
	0	0.515854	0.75	0.4	0	11	F5
	0	0.502021	0.828	0.44	0	11	TTC39B
	0	0.481584	0.982	0.922	0	11	ENSSSCG00000012974
	0	0.479227	0.83	0.318	0	11	A2M
	0	0.470722	0.832	0.452	0	11	ENSSSCG00000022946
	0	0.469731	0.997	0.982	0	11	FTL
	0	0.457271	0.816	0.611	0	11	NRP1
	0	0.453574	0.826	0.487	0	11	SYS1
	0	0.442678	0.785	0.413	0	11	GSDMD
	0	0.432643	0.735	0.373	0	11	ANG
	0	0.427554	0.874	0.667	0	11	GADD45G
	0	0.417914	0.801	0.51	0	11	PITPNA
	0	0.417615	0.826	0.542	0	11	ATP1B1
	0	0.409817	0.822	0.402	0	11	ITM2A
	0	0.409019	0.833	0.464	0	11	SMAD3
	0	0.404594	0.863	0.614	0	11	ENSSSCG00000022111
	0	0.404381	0.895	0.714	0	11	CSRP1
	0	0.396299	0.816	0.433	0	11	UBTD2
	0	0.394566	0.814	0.525	0	11	ENSSSCG00000000423
	0	0.394056	0.823	0.527	0	11	RUNX1
	0	0.387879	0.762	0.497	0	11	ATP9A
	0	0.380834	0.82	0.543	0	11	GSE1
	0	0.3808	0.784	0.374	0	11	STBD1.1
	0	0.378596	0.798	0.509	0	11	ENSSSCG00000009170
	0	0.375358	0.729	0.468	0	11	IL18BP
	0	0.374084	0.752	0.31	0	11	ACOD1
	0	0.37201	0.825	0.602	0	11	MRC2
	0	0.366165	0.762	0.459	0	11	ENSSSCG00000029042
	0	0.359734	0.789	0.477	0	11	TNFSF8
	0	0.351493	0.832	0.441	0	11	DEFB1.1
	0	0.348955	0.806	0.537	0	11	GNG11
	0	0.345775	0.752	0.485	0	11	ENSSSCG00000015594
	0	0.344995	0.768	0.184	0	11	ADGRL2
	0	0.344252	0.784	0.432	0	11	ATP6V1C1
	0	0.336661	0.817	0.543	0	11	ITPK1
	0	0.336149	0.693	0.3	0	11	ADM
	0	0.335737	0.733	0.331	0	11	TSPAN13
	0	0.334913	0.739	0.433	0	11	MTCH2
	0	0.334088	0.82	0.527	0	11	TAX1BP3
	0	0.330044	0.754	0.367	0	11	NOCT
	0	0.328522	0.703	0.36	0	11	CAPN3
	0	0.328143	0.776	0.414	0	11	RAB20
	0	0.320611	0.76	0.361	0	11	ADAMTSL4
	0	0.318169	0.801	0.28	0	11	SH3PXD2B
	0	0.31775	0.758	0.361	0	11	CDC42EP2
	0	0.315322	0.724	0.305	0	11	ARL4A
	0	0.311462	0.848	0.451	0	11	SNX24
	0	0.31045	0.763	0.239	0	11	WLS
	0	0.305197	0.779	0.503	0	11	ARHGAP6
	0	0.304235	0.781	0.376	0	11	ABHD12
	0	0.300535	0.764	0.631	0	11	PIR
	0	0.299332	0.78	0.387	0	11	ACVRL1
	0	0.298718	0.749	0.452	0	11	CPT1C
	0	0.275365	0.791	0.624	0	11	ARG2
	0	0.267653	0.79	0.465	0	11	FZD5
	0	0.26645	0.847	0.371	0	11	XKR8
	0	0.256002	0.8	0.457	0	11	EPB41L2
	0	0.25592	0.735	0.398	0	11	DUS2
	0	0.253458	0.785	0.482	0	11	BANK1
	1.00665e-307	0.508694	0.806	0.553	2.0133e-304	11	FGL2
	5.74301e-304	0.734518	0.815	0.595	1.1486e-300	11	LAMP2
	1.166e-303	0.489893	0.814	0.534	2.332e-300	11	CLIP1
	7.60723e-301	0.256147	0.728	0.501	1.52145e-297	11	IFIT3
	1.9395e-300	0.527191	0.728	0.503	3.87901e-297	11	TLR6
	1.8752e-295	0.531609	0.971	0.777	3.75041e-292	11	ITM2C
	2.36916e-294	0.687581	0.69	0.275	4.73832e-291	11	OAS1
	9.51946e-294	0.280843	0.792	0.581	1.90389e-290	11	AHCY
	9.06422e-290	0.684099	0.722	0.466	1.81284e-286	11	AHR
	2.93503e-289	0.781426	0.743	0.52	5.87007e-286	11	LY96
	6.12728e-288	0.474273	0.703	0.403	1.22546e-284	11	RELT
	4.23343e-287	0.250224	0.746	0.481	8.46686e-284	11	ALAS1
	8.02216e-287	0.651964	0.865	0.609	1.60443e-283	11	CYRIB
	1.34503e-284	0.29312	0.688	0.338	2.69006e-281	11	CD68
	7.87131e-284	0.492473	0.825	0.626	1.57426e-280	11	MEF2A
	1.39467e-281	0.382503	0.997	0.967	2.78934e-278	11	ACTB
	8.20024e-281	0.613949	0.933	0.823	1.64005e-277	11	FCGRT
	6.18947e-280	0.630298	0.764	0.557	1.23789e-276	11	MX1
	1.55454e-277	0.564984	0.904	0.65	3.10908e-274	11	PRDX2
	4.80506e-275	0.481659	0.733	0.591	9.61011e-272	11	ASRGL1
	1.56249e-273	0.604191	0.761	0.582	3.12499e-270	11	LMO2
	1.76467e-272	0.56274	0.684	0.302	3.52934e-269	11	NLRP3
	4.80849e-272	0.409044	0.744	0.587	9.61698e-269	11	PRSS55
	6.36396e-272	0.597107	0.864	0.58	1.27279e-268	11	IQGAP1
	1.0639e-271	0.537522	0.766	0.517	2.1278e-268	11	PTPRE
	2.51676e-271	0.576748	0.702	0.398	5.03352e-268	11	TNFSF13B
	7.0746e-269	0.478387	0.908	0.604	1.41492e-265	11	ITGA4
	2.24726e-267	0.589996	0.868	0.695	4.49452e-264	11	PIK3AP1
	3.14583e-267	0.691038	0.743	0.589	6.29166e-264	11	RAB32
	8.8326e-266	0.870012	0.72	0.446	1.76652e-262	11	CFP
	2.93055e-265	0.411012	0.75	0.647	5.8611e-262	11	ENSSSCG00000027492
	2.26546e-264	0.381888	0.763	0.459	4.53091e-261	11	TMEM87A
	1.78766e-258	0.317306	0.715	0.406	3.57532e-255	11	EEA1
	1.1401e-256	0.476001	0.799	0.521	2.28021e-253	11	MCUB
	2.15566e-255	0.731437	0.708	0.412	4.31132e-252	11	CASP4
	9.48067e-252	0.47651	0.724	0.604	1.89613e-248	11	C2
	1.53348e-249	0.319036	0.708	0.515	3.06696e-246	11	OAF
	1.49733e-247	0.27342	0.663	0.328	2.99467e-244	11	JAG1
	4.56919e-244	0.43589	0.706	0.384	9.13837e-241	11	TMBIM1
	1.83102e-243	0.339318	0.701	0.492	3.66204e-240	11	CCRL2
	2.25704e-243	0.516445	0.725	0.417	4.51409e-240	11	SH3BP5
	1.82174e-242	0.581221	0.726	0.439	3.64349e-239	11	HIPK3
	4.51434e-240	0.346626	0.851	0.671	9.02868e-237	11	ZMIZ1
	4.71545e-240	0.370492	0.74	0.499	9.4309e-237	11	COQ4
	4.78423e-240	0.663656	0.699	0.357	9.56847e-237	11	SERPINB1
	5.65333e-232	0.731602	0.754	0.543	1.13067e-228	11	ICAM3
	9.48083e-232	0.375677	0.759	0.672	1.89617e-228	11	TST
	5.61275e-229	0.521121	0.903	0.687	1.12255e-225	11	OSTF1
	4.26823e-226	0.645061	0.709	0.461	8.53646e-223	11	TCIRG1
	4.35631e-226	0.430341	0.891	0.735	8.71261e-223	11	PMAIP1
	1.38853e-223	0.357058	0.674	0.373	2.77706e-220	11	RNF19B
	1.67579e-223	0.643428	0.689	0.386	3.35158e-220	11	TUBA1A
	6.17483e-223	0.536118	0.861	0.641	1.23497e-219	11	SLC25A5
	6.47773e-223	0.462659	0.811	0.633	1.29555e-219	11	ENSSSCG00000021399
	8.93179e-220	0.523688	0.792	0.523	1.78636e-216	11	SNX2
	7.00709e-217	0.612373	0.79	0.581	1.40142e-213	11	PPA1
	1.52704e-216	0.487708	0.708	0.427	3.05407e-213	11	ETHE1
	2.10282e-214	0.32475	0.697	0.439	4.20565e-211	11	STARD3
	3.98181e-213	0.641045	0.835	0.623	7.96362e-210	11	SELL
	3.42047e-208	0.329979	0.629	0.232	6.84094e-205	11	ENSSSCG00000027867
	1.14942e-203	0.525576	0.81	0.584	2.29885e-200	11	CD48
	1.08384e-200	0.379418	0.645	0.264	2.16768e-197	11	SHTN1
	1.6058e-200	0.799956	0.668	0.424	3.21159e-197	11	CCL8
	2.57529e-199	0.533698	0.843	0.623	5.15058e-196	11	TXN
	1.34698e-197	0.342389	0.7	0.453	2.69396e-194	11	EHD4
	6.54667e-195	0.350241	0.731	0.549	1.30933e-191	11	PLAAT3
	4.27245e-193	0.532781	0.671	0.412	8.54491e-190	11	NAGK
	1.65168e-192	0.438034	0.805	0.556	3.30336e-189	11	LITAF
	4.50776e-192	0.290111	0.684	0.437	9.01553e-189	11	TBC1D2B
	7.44445e-189	0.335336	0.722	0.509	1.48889e-185	11	CD58
	2.21004e-187	0.496595	0.658	0.396	4.42008e-184	11	GLUL
	2.61228e-185	0.40488	0.664	0.395	5.22457e-182	11	SCPEP1
	9.2183e-184	0.27778	0.733	0.516	1.84366e-180	11	RHOC
	8.58196e-183	0.364965	0.699	0.439	1.71639e-179	11	ZEB2
	4.80063e-181	0.360343	0.748	0.501	9.60126e-178	11	AP1S2
	2.23876e-180	0.441409	0.915	0.777	4.47751e-177	11	LMO4
	2.26656e-180	0.251323	0.61	0.202	4.53312e-177	11	KCNE3
	1.00736e-178	0.38535	0.776	0.692	2.01473e-175	11	ENSSSCG00000005518
	1.66833e-177	0.316241	0.661	0.502	3.33666e-174	11	SQRDL
	7.28339e-174	0.324985	0.854	0.733	1.45668e-170	11	IL4R
	1.75666e-173	0.341347	0.696	0.513	3.51333e-170	11	HERC6
	6.0091e-173	0.267456	0.709	0.573	1.20182e-169	11	CDADC1
	8.30748e-173	0.253157	0.668	0.379	1.6615e-169	11	MYADM
	1.11098e-166	0.250099	0.596	0.19	2.22196e-163	11	MS4A6A
	3.56123e-165	0.263371	0.83	0.704	7.12247e-162	11	ST6GALNAC4
	8.75118e-164	0.291329	0.688	0.563	1.75024e-160	11	NEK6
	1.43483e-163	0.35729	0.791	0.564	2.86966e-160	11	MTCH1
	3.89348e-163	0.53257	0.65	0.381	7.78695e-160	11	TNFRSF1A
	7.51097e-163	0.356513	0.65	0.391	1.50219e-159	11	IRF7
	1.30344e-162	0.594706	0.668	0.529	2.60688e-159	11	SLC7A7
	3.45314e-160	0.546365	0.668	0.479	6.90628e-157	11	CD86
	1.3309e-159	0.668627	0.626	0.355	2.66179e-156	11	IL18
	1.20963e-158	0.358084	0.891	0.663	2.41926e-155	11	PABPC1
	4.5206e-158	0.462812	0.676	0.459	9.04119e-155	11	SNAP23
	1.5682e-157	0.668449	0.664	0.491	3.13639e-154	11	BACH1
	1.47344e-156	0.255325	0.716	0.456	2.94688e-153	11	PECAM1
	1.23923e-154	0.571728	0.633	0.384	2.47846e-151	11	RNF149
	1.64562e-150	0.495138	0.68	0.453	3.29124e-147	11	ATP6AP2
	4.59811e-143	0.256776	0.692	0.438	9.19622e-140	11	ICAM2
	2.4316e-142	0.342637	0.73	0.616	4.8632e-139	11	CYBRD1
	4.47314e-141	0.450732	0.654	0.468	8.94628e-138	11	ETV6
	2.42481e-138	0.319811	0.805	0.57	4.84962e-135	11	PIM1
	1.14092e-136	0.39492	0.825	0.621	2.28183e-133	11	PRDX1
	1.85262e-134	0.335614	0.843	0.664	3.70525e-131	11	EIF4A1
	1.1493e-132	0.310441	0.666	0.584	2.29859e-129	11	LGMN
	1.29906e-130	0.317595	0.708	0.468	2.59812e-127	11	S100A11
	3.63318e-129	0.309643	0.668	0.447	7.26636e-126	11	AKR1A1
	1.69455e-128	0.372007	0.854	0.701	3.38911e-125	11	GDI2
	2.29513e-126	0.319014	0.741	0.585	4.59027e-123	11	ALDH9A1
	2.29667e-126	0.390115	0.724	0.532	4.59335e-123	11	SNX3
	2.96224e-126	0.40666	0.724	0.518	5.92449e-123	11	CMTM6
	5.28301e-126	0.389458	0.77	0.703	1.0566e-122	11	RHOB
	3.03345e-124	0.423521	0.663	0.505	6.06691e-121	11	MAPKAPK3
	4.50792e-123	0.314605	0.854	0.686	9.01583e-120	11	PLP2
	4.40562e-121	0.423186	0.714	0.561	8.81124e-118	11	BNIP3L
	6.54194e-120	0.510201	0.647	0.49	1.30839e-116	11	PICALM
	1.84452e-116	0.423465	0.771	0.66	3.68904e-113	11	ATOX1
	3.48821e-111	0.534568	0.614	0.425	6.97642e-108	11	FES
	4.98588e-110	0.259893	0.585	0.316	9.97177e-107	11	HIP1
	5.96335e-107	0.441778	0.661	0.526	1.19267e-103	11	TENT5A
	2.90566e-106	0.344405	0.62	0.394	5.81132e-103	11	FCGR2A
	9.16659e-106	0.39149	0.584	0.384	1.83332e-102	11	FNDC3B
	5.09324e-104	0.41574	0.616	0.47	1.01865e-100	11	CD82
	2.2541e-100	0.317265	0.66	0.452	4.50819e-97	11	EVI2B
	5.08574e-100	0.38453	0.666	0.562	1.01715e-96	11	TIAM1
	4.34394e-95	0.355736	0.692	0.553	8.68787e-92	11	PRDX5
	4.83339e-94	0.334508	0.794	0.698	9.66677e-91	11	LYST
	1.45998e-93	0.348697	0.743	0.594	2.91995e-90	11	AP2M1
	5.12696e-91	0.300141	0.564	0.245	1.02539e-87	11	VNN2
	5.38866e-88	0.400087	0.699	0.63	1.07773e-84	11	STXBP2
	4.22037e-84	0.265382	0.885	0.835	8.44074e-81	11	SKIL
	2.10707e-80	0.416223	0.594	0.438	4.21413e-77	11	NIN
	3.79118e-80	0.306257	0.639	0.481	7.58236e-77	11	LAMTOR2
	2.60558e-78	0.477691	0.626	0.561	5.21116e-75	11	CYRIA
	4.48267e-77	0.408409	0.76	0.699	8.96533e-74	11	ENSSSCG00000027982
	1.11955e-76	0.322958	0.594	0.493	2.23909e-73	11	LTBR
	4.21126e-75	0.384931	0.622	0.506	8.42252e-72	11	DAPP1
	8.26865e-75	0.250029	0.716	0.59	1.65373e-71	11	PLEKHO1
	6.56258e-73	0.315526	0.766	0.676	1.31252e-69	11	UQCRC1
	8.57452e-69	0.323654	0.614	0.514	1.7149e-65	11	ZSWIM6
	4.24298e-68	0.295651	0.524	0.239	8.48596e-65	11	PRNP
	1.26269e-66	0.447443	0.563	0.399	2.52539e-63	11	NOTCH2
	7.56998e-66	0.34859	0.564	0.392	1.514e-62	11	SSR1
	1.1862e-64	0.252082	0.339	0.515	2.37241e-61	11	ACSL1
	1.52361e-64	0.397766	0.541	0.27	3.04722e-61	11	CCR1
	6.04362e-64	0.304448	0.787	0.71	1.20872e-60	11	IFIT1
	3.92722e-63	0.409676	0.592	0.46	7.85444e-60	11	LACTB
	4.69112e-63	0.31778	0.524	0.364	9.38224e-60	11	ADAM8
	1.00592e-61	0.440192	0.597	0.521	2.01184e-58	11	KLF4
	1.09849e-61	0.290996	0.572	0.428	2.19697e-58	11	FKBP15
	1.81925e-61	0.31984	0.597	0.438	3.6385e-58	11	ATG3
	3.3057e-58	0.375482	0.595	0.491	6.6114e-55	11	IQSEC1
	1.01868e-57	0.360737	0.568	0.433	2.03737e-54	11	BAZ2B
	8.68616e-57	0.250511	0.627	0.471	1.73723e-53	11	EVI2A
	3.58742e-55	0.303442	0.533	0.372	7.17485e-52	11	TNIP1
	1.96672e-49	0.265041	0.557	0.44	3.93344e-46	11	KIAA0930
	2.84986e-49	0.338015	0.548	0.402	5.69973e-46	11	PRCP
	5.02817e-49	0.410346	0.571	0.508	1.00563e-45	11	STX11
	5.24562e-48	0.390133	0.607	0.497	1.04912e-44	11	RHOQ
	2.86263e-47	0.279476	0.527	0.246	5.72527e-44	11	TLR4
	9.56136e-46	0.347618	0.534	0.311	1.91227e-42	11	SIRPB1
	5.91642e-44	0.30296	0.527	0.302	1.18328e-40	11	RNF144B
	4.02109e-43	0.259865	0.555	0.433	8.04218e-40	11	NUMB
	8.87474e-43	0.27165	0.681	0.653	1.77495e-39	11	RTN3
	3.30321e-39	0.254832	0.51	0.348	6.60642e-36	11	CERT1
	1.60736e-37	0.432976	0.579	0.491	3.21473e-34	11	NAMPT
	3.79702e-35	0.323018	0.605	0.565	7.59404e-32	11	RILPL2
	2.38897e-33	0.338313	0.494	0.145	4.77793e-30	11	STEAP4
	2.66769e-33	0.258677	0.569	0.467	5.33539e-30	11	HADHB
	5.69142e-33	0.297899	0.558	0.45	1.13828e-29	11	GALNT1
	5.66743e-31	0.251786	0.543	0.482	1.13349e-27	11	NFKBID
	3.39234e-30	0.40095	0.531	0.431	6.78467e-27	11	QPCT
	2.69354e-23	0.394699	0.598	0.627	5.38708e-20	11	CD1D
	9.64442e-20	0.285592	0.465	0.32	1.92888e-16	11	AK2
	2.52304e-19	0.274491	0.503	0.415	5.04608e-16	11	TLR1
	7.19951e-18	0.385638	0.493	0.24	1.4399e-14	11	CSF2RA
	1.77883e-14	0.287197	0.524	0.467	3.55766e-11	11	GM2A
	2.61109e-13	0.280233	0.496	0.397	5.22218e-10	11	IRAK3
	4.32594e-11	0.425298	0.495	0.387	8.65189e-08	11	LGALS9
	1.06006e-10	0.25507	0.399	0.462	2.12013e-07	11	JAK2
	2.00882e-09	0.389793	0.501	0.504	4.01765e-06	11	RAB3D
	1.92845e-05	0.450568	0.464	0.247	0.0385689	11	TFEC
	4.77277e-05	0.445376	0.512	0.629	0.0954555	11	ENTPD1
	0.000520431	0.263643	0.439	0.254	1	11	PDXK
	0.0010262	0.279994	0.468	0.399	1	11	FGD4
	0	1.33184	0.96	0.709	0	12	ITGB1
	0	0.987998	0.877	0.539	0	12	CGA
	0	0.911478	0.997	0.869	0	12	S100A10
	0	0.899099	0.983	0.807	0	12	S100A4
	0	0.89259	0.991	0.904	0	12	ACTG1
	0	0.801093	0.961	0.775	0	12	ABRACL
	0	0.788016	1	0.997	0	12	TMSB10
	0	0.717603	0.867	0.543	0	12	SAMHD1
	0	0.55207	0.883	0.609	0	12	ANXA2
	0	0.44964	1	1	0	12	TMSB4X.1
	0	0.432379	0.769	0.43	0	12	ICOS
	0	0.428914	0.777	0.544	0	12	F2R
	0	0.368635	1	0.998	0	12	MT-CO1
	0	0.352533	0.775	0.477	0	12	MT3
	0	0.317111	0.726	0.39	0	12	CTLA4
	0	0.270912	0.77	0.515	0	12	CRIM1
	8.2853e-305	0.502566	0.905	0.743	1.65706e-301	12	ENSSSCG00000005339
	5.82392e-301	0.337242	0.854	0.712	1.16478e-297	12	ENSSSCG00000023497
	9.21331e-296	0.284184	1	0.999	1.84266e-292	12	MT-CO2
	2.3485e-291	0.453509	0.855	0.701	4.697e-288	12	ENSSSCG00000026096
	1.04478e-290	0.252029	0.794	0.616	2.08957e-287	12	STAMBPL1
	1.60458e-280	0.3804	0.831	0.658	3.20916e-277	12	LXN
	5.89662e-278	0.574351	0.893	0.62	1.17932e-274	12	S100A6
	1.16919e-273	0.278133	0.772	0.511	2.33839e-270	12	BAG3
	4.53817e-271	0.604903	0.942	0.773	9.07635e-268	12	GPR183
	1.07442e-267	0.45362	0.993	0.922	2.14883e-264	12	IFITM1.1
	7.2064e-259	0.280283	1	0.999	1.44128e-255	12	MT-CO3
	5.58798e-248	0.518943	0.993	0.924	1.1176e-244	12	PFN1
	7.34339e-238	0.424046	0.989	0.922	1.46868e-234	12	ENSSSCG00000012974
	7.70783e-237	0.514422	0.904	0.652	1.54157e-233	12	COX17
	7.45771e-231	0.327098	0.856	0.647	1.49154e-227	12	RTN3
	5.41753e-226	0.483696	0.747	0.546	1.08351e-222	12	CD4
	8.32162e-225	0.507414	0.726	0.552	1.66432e-221	12	AQP3
	2.3746e-221	0.431538	0.989	0.912	4.7492e-218	12	ARPC3
	5.90062e-214	0.591063	0.85	0.624	1.18012e-210	12	VMP1
	9.37053e-209	0.260451	0.993	0.86	1.87411e-205	12	SRGN
	2.49389e-200	0.315357	0.859	0.736	4.98778e-197	12	ENSSSCG00000017090
	1.41303e-197	0.294681	1	0.998	2.82606e-194	12	MT-CYB
	3.07925e-196	0.263326	0.842	0.67	6.15851e-193	12	TOX
	3.36676e-195	0.306201	0.867	0.673	6.73351e-192	12	UQCRC1
	1.36861e-192	0.466434	0.983	0.918	2.73722e-189	12	CORO1A
	6.65027e-190	0.463432	0.674	0.407	1.33005e-186	12	CD28
	1.12308e-188	0.378827	0.762	0.479	2.24616e-185	12	STING1
	1.14293e-188	0.56676	0.67	0.491	2.28586e-185	12	TNFRSF4
	4.46629e-184	0.351631	0.998	0.97	8.93259e-181	12	SAT1
	1.97447e-180	0.482011	0.889	0.69	3.94895e-177	12	LTB
	1.50292e-169	0.25691	0.783	0.673	3.00584e-166	12	MMP25
	2.82708e-165	0.274112	0.821	0.545	5.65416e-162	12	ATP5MC1
	1.27488e-163	0.874728	0.854	0.636	2.54975e-160	12	LGALS1
	6.2248e-157	0.508945	0.851	0.736	1.24496e-153	12	PMAIP1
	5.97879e-156	0.257678	0.696	0.569	1.19576e-152	12	LMNA
	1.81387e-154	0.387332	0.877	0.685	3.62774e-151	12	PLP2
	1.82391e-154	0.421482	0.76	0.563	3.64782e-151	12	RORA
	1.95014e-151	0.263851	0.954	0.778	3.90028e-148	12	TAGLN2
	3.5642e-149	0.291714	0.861	0.683	7.1284e-146	12	SP140
	9.73009e-144	0.391047	0.949	0.79	1.94602e-140	12	CD2
	4.59336e-142	0.349956	0.889	0.705	9.18672e-139	12	LCK
	2.21065e-137	0.533812	0.969	0.86	4.42131e-134	12	TRBC1
	8.64523e-135	0.291971	0.634	0.444	1.72905e-131	12	TOP2A
	1.04633e-133	0.273419	0.72	0.53	2.09266e-130	12	CD6
	1.28326e-133	0.306768	0.96	0.827	2.56651e-130	12	SOD1
	3.89696e-128	0.381849	0.923	0.757	7.79392e-125	12	ARPC5
	1.07139e-124	0.288192	0.969	0.898	2.14279e-121	12	JUN
	4.25271e-112	0.269017	0.649	0.463	8.50542e-109	12	CRYBG1
	7.08245e-111	0.251547	0.932	0.845	1.41649e-107	12	CAPG
	8.73851e-109	0.278614	0.928	0.821	1.7477e-105	12	FKBP1A
	1.23846e-107	0.313281	0.927	0.776	2.47693e-104	12	KLF6
	6.48033e-107	0.388022	0.613	0.444	1.29607e-103	12	CD40LG
	3.99788e-105	0.307187	0.693	0.469	7.99575e-102	12	S100A11
	2.97662e-103	0.2883	0.824	0.652	5.95324e-100	12	TRAT1
	1.71911e-101	0.307672	0.908	0.734	3.43822e-98	12	IL7R
	3.66282e-99	0.312741	0.999	0.967	7.32564e-96	12	ACTB
	3.82561e-98	0.313704	0.68	0.448	7.65121e-95	12	CLEC2B
	5.18443e-95	0.355794	0.957	0.906	1.03689e-91	12	RGS1
	3.27056e-94	0.252439	0.878	0.713	6.54111e-91	12	HSP90AA1
	0	1.98882	0.964	0.493	0	13	HOPX
	0	1.97854	0.986	0.637	0	13	KLRK1
	0	1.97278	0.999	0.738	0	13	CCL5
	0	1.93406	0.888	0.495	0	13	GNLY
	0	1.8264	0.982	0.641	0	13	GZMA.1
	0	1.75252	0.955	0.749	0	13	ENSSSCG00000008032
	0	1.59517	0.929	0.573	0	13	ENSSSCG00000000640
	0	1.52619	0.915	0.589	0	13	IL2RB
	0	1.39822	0.998	0.864	0	13	CTSW
	0	1.18788	0.877	0.628	0	13	S100A1
	0	1.14854	0.909	0.566	0	13	PRF1
	0	1.08629	0.957	0.603	0	13	FCER1G
	0	0.976661	0.862	0.524	0	13	GZMM
	0	0.949726	0.959	0.727	0	13	NKG7
	0	0.927095	0.884	0.551	0	13	FGL2
	0	0.906597	0.973	0.778	0	13	ITM2C
	0	0.877538	0.858	0.69	0	13	ENSSSCG00000023584
	0	0.837173	0.853	0.269	0	13	KLRC4
	0	0.815847	0.914	0.643	0	13	CST7
	0	0.797577	0.933	0.671	0	13	CD8A
	0	0.778029	0.912	0.649	0	13	GBP1
	0	0.74107	0.885	0.586	0	13	TESC
	0	0.727012	0.984	0.905	0	13	RGS1
	0	0.726059	0.898	0.586	0	13	RGS2
	0	0.722867	0.913	0.707	0	13	CTRC
	0	0.599152	0.879	0.698	0	13	ENSSSCG00000025261
	0	0.596166	0.845	0.595	0	13	CAVIN3
	0	0.58869	0.929	0.785	0	13	TRGV10
	0	0.582173	0.825	0.591	0	13	CCL18
	0	0.573006	0.882	0.653	0	13	PTH1R
	0	0.567189	0.837	0.586	0	13	CHSY1
	0	0.526263	0.912	0.667	0	13	ICOSLG
	0	0.492205	0.852	0.576	0	13	NR4A3
	0	0.45165	0.818	0.56	0	13	DUSP4
	0	0.434171	0.821	0.695	0	13	ENSSSCG00000026022
	0	0.345517	0.862	0.504	0	13	CD59
	4.82947e-304	0.468834	0.937	0.815	9.65894e-301	13	SGK1
	3.69222e-300	0.424394	0.826	0.605	7.38444e-297	13	NFIL3
	2.57372e-299	0.458966	0.814	0.49	5.14744e-296	13	RHOQ
	1.65678e-292	0.653257	0.929	0.682	3.31356e-289	13	ADGRE5
	3.00795e-282	0.99917	0.835	0.555	6.0159e-279	13	LITAF
	7.90503e-271	0.632241	0.826	0.638	1.58101e-267	13	CRTAM
	1.35975e-260	0.389944	0.822	0.65	2.7195e-257	13	NR4A2
	3.89158e-258	0.730544	0.879	0.723	7.78315e-255	13	ID2
	1.64937e-254	0.400959	0.799	0.673	3.29874e-251	13	IKZF2
	3.09162e-254	0.472196	0.914	0.773	6.18323e-251	13	LAT2
	3.38634e-249	0.264862	0.824	0.648	6.77267e-246	13	ENSSSCG00000025166
	1.6673e-243	0.317903	0.805	0.61	3.3346e-240	13	ENSSSCG00000022971
	1.15854e-223	0.642234	0.843	0.57	2.31707e-220	13	PIM1
	6.30726e-222	0.722306	0.758	0.485	1.26145e-218	13	KLRG1
	2.99255e-217	0.458084	0.683	0.356	5.9851e-214	13	CD244
	7.84871e-215	0.55523	0.975	0.79	1.56974e-211	13	CD2
	9.85047e-207	0.326783	0.825	0.627	1.97009e-203	13	MEF2A
	6.07923e-193	0.374392	0.922	0.76	1.21585e-189	13	ENSSSCG00000012897
	7.11857e-190	0.316276	0.631	0.205	1.42371e-186	13	XCL1
	1.30652e-182	0.561779	0.978	0.815	2.61305e-179	13	UCP2
	2.71169e-165	0.466253	0.921	0.758	5.42339e-162	13	ITGB2
	9.76011e-160	0.288087	0.79	0.61	1.95202e-156	13	CCNG2
	1.58046e-150	0.421039	0.841	0.696	3.16092e-147	13	ENSSSCG00000027982
	1.35256e-144	0.346633	0.858	0.733	2.70511e-141	13	IL4R
	4.73045e-138	0.297464	0.747	0.467	9.4609e-135	13	EVI2A
	7.39752e-114	0.303818	0.83	0.609	1.4795e-110	13	TUBA4A
	1.93137e-106	0.653752	0.686	0.646	3.86273e-103	13	CXXC5
	5.19472e-87	0.467703	0.694	0.637	1.03894e-83	13	METRNL
	2.87081e-84	0.406409	0.612	0.413	5.74161e-81	13	BATF
	4.07104e-80	0.274154	0.98	0.87	8.14208e-77	13	S100A10
	1.45092e-78	0.256722	0.662	0.473	2.90183e-75	13	PLEK
	9.50159e-73	0.372787	0.641	0.464	1.90032e-69	13	SH2D1A
	1.55211e-70	0.261629	0.968	0.925	3.10423e-67	13	PFN1
	4.85731e-69	0.276089	0.782	0.665	9.71462e-66	13	VCL
	2.04765e-63	0.290426	0.931	0.776	4.09531e-60	13	KLF6
	8.08726e-60	0.299183	0.772	0.61	1.61745e-56	13	ITGA4
	1.33759e-55	0.324742	0.625	0.561	2.67517e-52	13	CYRIA
	2.21945e-55	0.384323	0.6	0.409	4.43891e-52	13	PRDM1
	1.05462e-48	0.376432	0.675	0.603	2.10924e-45	13	ABI3
	2.65682e-48	0.330701	0.8	0.687	5.31365e-45	13	ARL6IP1
	6.12177e-48	0.584363	0.588	0.515	1.22435e-44	13	AOAH
	1.32186e-43	0.319773	0.549	0.331	2.64371e-40	13	CX3CR1
	1.95595e-36	0.343624	0.547	0.367	3.91191e-33	13	SAMD3
	8.94112e-27	0.321817	0.556	0.432	1.78822e-23	13	SH3BP2
	1.01695e-18	0.274527	0.585	0.524	2.0339e-15	13	PTPRE
	2.86843e-06	0.325015	0.459	0.31	0.00573686	13	SKAP2
	0.000658389	0.250154	0.444	0.275	1	13	ITGAM
	0	2.31019	1	0.849	0	14	VIM
	0	2.22265	0.999	0.663	0	14	PSAP
	0	2.14687	1	0.535	0	14	TYROBP
	0	2.11799	0.999	0.678	0	14	FOLR1
	0	2.01624	1	0.524	0	14	CFD
	0	1.98614	0.992	0.632	0	14	LGALS1
	0	1.92797	0.999	0.531	0	14	CTSZ
	0	1.91709	1	0.664	0	14	GNG10
	0	1.76855	1	0.574	0	14	SPI1
	0	1.76525	0.999	0.502	0	14	CTSS
	0	1.76368	0.999	0.602	0	14	FCER1G
	0	1.75419	1	0.719	0	14	ANXA1
	0	1.74042	0.999	0.589	0	14	TIMP2
	0	1.7028	0.997	0.378	0	14	AIF1
	0	1.65647	0.996	0.506	0	14	ENSSSCG00000026653
	0	1.64045	0.998	0.714	0	14	TALDO1
	0	1.63147	0.995	0.61	0	14	CEBPD
	0	1.62359	0.999	0.709	0	14	CST3
	0	1.56313	0.988	0.53	0	14	ANXA5
	0	1.54366	0.989	0.551	0	14	CD9
	0	1.52652	0.998	0.673	0	14	HLA-DMB
	0	1.52133	0.979	0.542	0	14	MAFB
	0	1.52084	0.992	0.468	0	14	TIMP1
	0	1.51847	0.994	0.677	0	14	ITM2B
	0	1.51102	0.989	0.606	0	14	ANXA2
	0	1.50939	0.991	0.759	0	14	IFI30
	0	1.50696	0.997	0.728	0	14	LAMP1
	0	1.49826	0.974	0.526	0	14	CYBB
	0	1.49676	0.975	0.455	0	14	MS4A2
	0	1.48448	0.986	0.582	0	14	ENSSSCG00000007758
	0	1.47744	0.974	0.429	0	14	LYZ
	0	1.46993	0.991	0.509	0	14	NPC2
	0	1.4581	0.991	0.603	0	14	CCL23
	0	1.43957	0.992	0.487	0	14	LRPAP1
	0	1.3973	0.985	0.584	0	14	CD300C
	0	1.38766	0.998	0.754	0	14	ATP6V0C
	0	1.36238	0.998	0.6	0	14	NFKBIA
	0	1.34673	0.981	0.482	0	14	CTSB
	0	1.34591	0.961	0.439	0	14	CFP
	0	1.33738	0.995	0.677	0	14	HLA-DMA
	0	1.32852	0.998	0.78	0	14	HLA-DRA
	0	1.32802	0.982	0.472	0	14	GADD45B
	0	1.32644	0.999	0.736	0	14	JUNB
	0	1.29621	0.999	0.688	0	14	ZFP36L1
	0	1.28793	0.994	0.617	0	14	PRDX1
	0	1.28329	0.983	0.522	0	14	IRF1
	0	1.28118	0.988	0.585	0	14	AP2S1
	0	1.27676	0.998	0.777	0	14	TSPO
	0	1.27486	0.993	0.643	0	14	MACROH2A1
	0	1.27243	1	0.86	0	14	CD63
	0	1.2627	0.985	0.649	0	14	MPP1
	0	1.23718	0.99	0.637	0	14	CTSH
	0	1.22777	0.999	0.777	0	14	TAGLN2
	0	1.19899	1	0.978	0	14	ENSSSCG00000014540
	0	1.19409	0.995	0.771	0	14	LAT2
	0	1.17991	0.969	0.444	0	14	AKR7A2
	0	1.16969	0.99	0.68	0	14	DUSP1
	0	1.16878	0.97	0.579	0	14	PLXNC1
	0	1.1686	0.977	0.678	0	14	IRF5
	0	1.16789	0.979	0.492	0	14	RGS10
	0	1.16731	0.949	0.258	0	14	CCDC88A
	0	1.16449	0.973	0.65	0	14	ENSSSCG00000014167
	0	1.16441	0.984	0.517	0	14	SNX10
	0	1.16405	0.981	0.62	0	14	NCF4
	0	1.16213	0.999	0.808	0	14	SLA-DQA
	0	1.15971	0.928	0.331	0	14	CASP1
	0	1.15724	1	0.922	0	14	IFITM1.1
	0	1.15261	0.977	0.752	0	14	ENSSSCG00000003278
	0	1.15112	0.97	0.468	0	14	NCF1
	0	1.1292	0.978	0.551	0	14	TKT
	0	1.12605	0.945	0.412	0	14	C19orf38
	0	1.12279	0.949	0.525	0	14	SERPINB10
	0	1.11844	0.958	0.462	0	14	CD33
	0	1.11594	0.976	0.618	0	14	S100A6
	0	1.099	0.995	0.597	0	14	RAC1
	0	1.09503	0.955	0.46	0	14	EMILIN2
	0	1.08612	0.971	0.46	0	14	LAIR2
	0	1.08444	0.971	0.575	0	14	INSIG1
	0	1.08036	0.955	0.296	0	14	FCN1
	0	1.07777	0.997	0.844	0	14	CAPG
	0	1.07354	0.955	0.576	0	14	FOS
	0	1.07077	0.981	0.688	0	14	ATF3
	0	1.05441	0.991	0.648	0	14	PRDX2
	0	1.05242	0.955	0.428	0	14	GRN
	0	1.05242	0.982	0.733	0	14	GLUD1
	0	1.03467	0.999	0.86	0	14	SRGN
	0	1.03157	0.98	0.531	0	14	LAMTOR1
	0	1.02161	0.997	0.752	0	14	GRB2
	0	1.01923	0.949	0.643	0	14	ALDH2
	0	1.0189	0.93	0.588	0	14	LRRK2
	0	1.01345	0.933	0.361	0	14	LGALS3
	0	1.01208	0.949	0.388	0	14	GLUL
	0	1.01122	0.979	0.719	0	14	ENSSSCG00000001778
	0	1.00751	0.946	0.436	0	14	OSM
	0	1.00686	0.974	0.59	0	14	RBPJ
	0	1.00645	0.999	0.887	0	14	GMFG
	0	0.998491	0.856	0.388	0	14	VCAN
	0	0.995477	0.921	0.297	0	14	RAMP2
	0	0.995388	0.969	0.686	0	14	EIF4EBP1
	0	0.994354	0.897	0.396	0	14	HNMT
	0	0.992238	0.998	0.722	0	14	TMBIM6
	0	0.98809	0.998	0.724	0	14	GNAI2
	0	0.98555	0.999	0.814	0	14	UCP2
	0	0.982626	0.953	0.498	0	14	LIPA
	0	0.978561	0.989	0.635	0	14	TMEM59
	0	0.972754	0.898	0.325	0	14	IGSF6
	0	0.972367	0.965	0.621	0	14	SLC49A3
	0	0.967697	0.967	0.574	0	14	MVP
	0	0.96675	0.911	0.355	0	14	ASAH1
	0	0.965675	0.969	0.477	0	14	CD164
	0	0.960705	0.954	0.552	0	14	CNDP2
	0	0.952704	0.953	0.697	0	14	PLD4
	0	0.949158	0.95	0.443	0	14	THEMIS2
	0	0.942706	0.916	0.598	0	14	C2
	0	0.939764	0.965	0.582	0	14	CYSTM1
	0	0.935999	0.909	0.553	0	14	MX1
	0	0.929708	1	0.859	0	14	CSTB
	0	0.926791	0.96	0.487	0	14	LYN
	0	0.923441	0.911	0.577	0	14	LGMN
	0	0.918104	0.959	0.581	0	14	MAP3K8
	0	0.916192	0.993	0.752	0	14	CTSC
	0	0.906172	0.875	0.472	0	14	ENSSSCG00000027602
	0	0.901056	0.985	0.78	0	14	PARP6.1
	0	0.90077	0.927	0.53	0	14	CSF2RB
	0	0.900586	0.856	0.541	0	14	ENSSSCG00000030300
	0	0.892852	0.943	0.569	0	14	RGS18
	0	0.89191	0.986	0.705	0	14	CTRC
	0	0.888423	0.994	0.697	0	14	PRR13
	0	0.878373	0.979	0.65	0	14	SQSTM1
	0	0.877434	0.975	0.647	0	14	SDCBP
	0	0.872191	0.836	0.388	0	14	FCGR2A
	0	0.869394	0.955	0.517	0	14	MCUB
	0	0.866957	0.947	0.513	0	14	IFITM1
	0	0.865401	0.997	0.755	0	14	ARPC5
	0	0.862767	0.99	0.778	0	14	RNASEK
	0	0.861928	0.89	0.592	0	14	FN1
	0	0.860185	0.984	0.725	0	14	LDHA
	0	0.841925	0.962	0.546	0	14	MBOAT7
	0	0.836791	0.918	0.363	0	14	C5AR1
	0	0.831213	0.969	0.607	0	14	RIN3
	0	0.828335	0.913	0.488	0	14	SCARB2
	0	0.825651	0.909	0.47	0	14	IL13RA1
	0	0.825031	0.959	0.639	0	14	SLC25A5
	0	0.824207	0.914	0.568	0	14	PTI
	0	0.823566	0.964	0.712	0	14	TIPARP
	0	0.815937	0.846	0.376	0	14	LGALS9
	0	0.815741	0.884	0.585	0	14	RAB32
	0	0.813544	0.983	0.741	0	14	ENSSSCG00000005339
	0	0.813138	0.95	0.519	0	14	PTPN6
	0	0.811254	0.887	0.381	0	14	TUBA1A
	0	0.808592	0.941	0.487	0	14	RNF13
	0	0.808266	0.8	0.346	0	14	SLPI
	0	0.806058	0.998	0.871	0	14	LDHB
	0	0.802345	0.884	0.517	0	14	LY96
	0	0.795085	0.975	0.661	0	14	EIF4A1
	0	0.794091	0.749	0.423	0	14	CCL8
	0	0.790717	0.978	0.595	0	14	LAPTM4A
	0	0.789356	0.875	0.394	0	14	HEXB
	0	0.782245	0.937	0.63	0	14	METRNL
	0	0.776217	0.878	0.268	0	14	CHPT1
	0	0.772776	0.938	0.623	0	14	ACSL4
	0	0.770673	0.93	0.497	0	14	PLAUR
	0	0.769	0.856	0.393	0	14	PRCP
	0	0.762021	0.875	0.618	0	14	CD1D
	0	0.760613	0.872	0.337	0	14	LGALS8
	0	0.758734	0.997	0.756	0	14	ITGB2
	0	0.757337	0.908	0.448	0	14	GALK1
	0	0.754626	0.909	0.55	0	14	ALCAM
	0	0.75118	0.986	0.822	0	14	FCGRT
	0	0.749335	0.921	0.43	0	14	ENSSSCG00000020993
	0	0.746528	0.982	0.779	0	14	PSMA6
	0	0.745342	0.916	0.479	0	14	IER3
	0	0.742962	0.931	0.498	0	14	CCPG1
	0	0.741448	0.986	0.685	0	14	OSTF1
	0	0.741342	0.994	0.789	0	14	ATP5MC3
	0	0.741067	0.879	0.37	0	14	IFIT2
	0	0.739951	0.893	0.427	0	14	UNC93B1
	0	0.733849	0.913	0.516	0	14	SLC15A3
	0	0.733593	0.928	0.589	0	14	TGM3
	0	0.733517	0.967	0.62	0	14	FERMT3
	0	0.73177	0.907	0.369	0	14	ANXA4
	0	0.728816	0.967	0.704	0	14	KDELR1
	0	0.726462	0.772	0.382	0	14	WFDC12
	0	0.726266	0.983	0.68	0	14	ADGRE5
	0	0.722436	0.886	0.506	0	14	TNFRSF1B
	0	0.721784	0.961	0.713	0	14	CSRP1
	0	0.718911	0.914	0.704	0	14	CD1A
	0	0.715683	0.982	0.759	0	14	ENSSSCG00000012897
	0	0.713798	0.882	0.445	0	14	PRAM1
	0	0.713553	1	0.97	0	14	GAPDH
	0	0.711681	0.926	0.47	0	14	RAB10
	0	0.711031	0.895	0.626	0	14	C15orf48
	0	0.710672	0.956	0.619	0	14	LFNG
	0	0.707928	0.886	0.534	0	14	ICAM1
	0	0.707238	0.956	0.728	0	14	ENSSSCG00000013720
	0	0.706519	0.885	0.447	0	14	ATP6AP2
	0	0.705378	0.892	0.524	0	14	ENSSSCG00000000423
	0	0.703782	0.904	0.391	0	14	NIBAN1
	0	0.699029	0.938	0.465	0	14	GINM1
	0	0.696374	0.954	0.574	0	14	ST8SIA4
	0	0.691671	0.988	0.813	0	14	SGK1
	0	0.688003	0.94	0.7	0	14	ENSSSCG00000014013
	0	0.687447	0.922	0.528	0	14	PLCB2
	0	0.686491	0.872	0.413	0	14	OAS2
	0	0.686142	0.921	0.497	0	14	RALGDS
	0	0.685693	0.891	0.446	0	14	VAT1
	0	0.685457	0.904	0.58	0	14	UBXN8
	0	0.684803	0.931	0.506	0	14	ENSSSCG00000009170
	0	0.680273	0.997	0.898	0	14	JUN
	0	0.674806	0.945	0.699	0	14	ENSSSCG00000027969
	0	0.670393	0.993	0.833	0	14	ENSSSCG00000027441
	0	0.669893	0.951	0.588	0	14	AP2M1
	0	0.666847	0.938	0.52	0	14	SNX2
	0	0.66615	0.812	0.396	0	14	TNFSF13B
	0	0.664722	0.901	0.578	0	14	LMO2
	0	0.656435	0.764	0.274	0	14	OAS1
	0	0.655725	0.906	0.517	0	14	AGTRAP
	0	0.654121	0.941	0.578	0	14	IQGAP1
	0	0.653368	0.945	0.56	0	14	RAB7A
	0	0.653089	0.913	0.474	0	14	STING1
	0	0.65009	0.895	0.638	0	14	ENSSSCG00000028448
	0	0.649541	0.999	0.912	0	14	ARPC3
	0	0.64171	0.845	0.525	0	14	HK3
	0	0.637942	0.879	0.441	0	14	DEFB1.1
	0	0.63771	0.858	0.681	0	14	G0S2
	0	0.63372	0.837	0.457	0	14	TCIRG1
	0	0.632311	0.848	0.442	0	14	AKR1A1
	0	0.630951	0.862	0.473	0	14	APP
	0	0.629307	0.871	0.513	0	14	PGK1
	0	0.628767	0.927	0.577	0	14	AHCY
	0	0.626245	0.87	0.579	0	14	PPA1
	0	0.62277	0.937	0.623	0	14	MEF2A
	0	0.622551	0.903	0.607	0	14	ENSSSCG00000022971
	0	0.618833	0.889	0.492	0	14	LYPLA1
	0	0.618285	0.816	0.525	0	14	SLC7A7
	0	0.616086	0.875	0.414	0	14	NFKBIZ
	0	0.615039	0.779	0.392	0	14	SCPEP1
	0	0.613949	0.973	0.674	0	14	CD44
	0	0.613623	0.942	0.513	0	14	NECAP2
	0	0.611803	0.952	0.671	0	14	UQCRC1
	0	0.608851	0.939	0.515	0	14	MPC2
	0	0.607415	0.857	0.551	0	14	FGD2
	0	0.605453	0.999	0.962	0	14	OAZ1
	0	0.60192	0.915	0.722	0	14	BCL3
	0	0.599925	0.844	0.457	0	14	GM2A
	0	0.596252	0.921	0.499	0	14	ALOX5AP
	0	0.595293	0.854	0.326	0	14	ENSSSCG00000000654
	0	0.59464	0.966	0.658	0	14	ODC1
	0	0.592111	0.852	0.431	0	14	ATG3
	0	0.59157	0.884	0.411	0	14	GSDMD
	0	0.590884	0.813	0.409	0	14	F13A1
	0	0.59014	0.867	0.513	0	14	KLF4
	0	0.587359	0.83	0.457	0	14	EPB41L2
	0	0.587253	0.933	0.666	0	14	ICOSLG
	0	0.587079	0.939	0.605	0	14	ITGA4
	0	0.582228	0.854	0.454	0	14	SNAP23
	0	0.580618	0.869	0.452	0	14	PECAM1
	0	0.580401	0.809	0.294	0	14	PSTPIP2
	0	0.579803	0.878	0.449	0	14	EHD4
	0	0.579101	0.846	0.35	0	14	ENSSSCG00000021557
	0	0.576265	0.902	0.458	0	14	HEXA
	0	0.576174	0.946	0.607	0	14	CYRIB
	0	0.575298	0.842	0.396	0	14	MYD88
	0	0.575103	0.844	0.603	0	14	CD33.1
	0	0.574207	0.901	0.623	0	14	VMP1
	0	0.573828	0.87	0.584	0	14	FZD4
	0	0.57339	0.934	0.581	0	14	CD48
	0	0.572647	0.89	0.513	0	14	CMTM6
	0	0.571346	0.931	0.596	0	14	RAB8B
	0	0.570752	0.895	0.374	0	14	ABHD12
	0	0.569553	0.85	0.367	0	14	CDA
	0	0.56813	0.853	0.484	0	14	THBS1
	0	0.567027	0.913	0.688	0	14	ENSSSCG00000005518
	0	0.566383	0.868	0.545	0	14	PLAAT3
	0	0.566372	0.857	0.669	0	14	TST
	0	0.566179	0.841	0.399	0	14	FAM111B
	0	0.565002	0.815	0.475	0	14	CD86
	0	0.563816	0.765	0.488	0	14	BACH1
	0	0.560913	0.983	0.773	0	14	ENSSSCG00000003555
	0	0.558499	0.916	0.58	0	14	ALDH9A1
	0	0.558018	0.953	0.685	0	14	MIDN
	0	0.556738	1	0.997	0	14	TMSB10
	0	0.555963	0.906	0.505	0	14	DNAJA1
	0	0.555954	0.866	0.532	0	14	CD14
	0	0.555648	0.865	0.584	0	14	PRSS55
	0	0.552738	0.819	0.26	0	14	SHTN1
	0	0.550356	0.836	0.475	0	14	LAMTOR2
	0	0.546999	0.854	0.458	0	14	HADHB
	0	0.546149	0.83	0.424	0	14	SH3BP2
	0	0.545769	0.927	0.55	0	14	FGL2
	0	0.543249	0.885	0.621	0	14	NFKBIE
	0	0.543127	0.916	0.676	0	14	ENSSSCG00000023589
	0	0.542962	0.86	0.346	0	14	ROGDI
	0	0.542486	0.87	0.601	0	14	MRC2
	0	0.539569	0.816	0.486	0	14	LTBR
	0	0.537555	0.898	0.479	0	14	BANK1
	0	0.535729	0.88	0.517	0	14	ABHD17C
	0	0.534823	0.962	0.683	0	14	PLP2
	0	0.534333	0.996	0.869	0	14	S100A10
	0	0.534275	0.913	0.541	0	14	GSE1
	0	0.532367	0.822	0.56	0	14	TPST1
	0	0.53206	0.817	0.5	0	14	MAPKAPK3
	0	0.532056	0.916	0.595	0	14	ABI3
	0	0.531561	0.905	0.561	0	14	NDUFS7
	0	0.531541	0.887	0.442	0	14	FABP5
	0	0.52936	0.758	0.41	0	14	NAGK
	0	0.525337	0.865	0.257	0	14	PHACTR1
	0	0.523719	0.819	0.464	0	14	ETV6
	0	0.521806	0.837	0.424	0	14	ETHE1
	0	0.519632	0.802	0.387	0	14	IRF7
	0	0.518331	0.849	0.402	0	14	EEA1
	0	0.510176	0.85	0.613	0	14	CYBRD1
	0	0.507189	0.837	0.329	0	14	TSPAN13
	0	0.507075	0.817	0.55	0	14	RALB
	0	0.505685	0.869	0.465	0	14	NFE2L2
	0	0.505336	0.91	0.561	0	14	MTCH1
	0	0.503549	1	0.922	0	14	ENSSSCG00000012974
	0	0.502884	0.907	0.614	0	14	NCOR2
	0	0.500858	0.795	0.508	0	14	EGFL7
	0	0.499894	0.875	0.496	0	14	COQ4
	0	0.498717	0.896	0.502	0	14	ATP1A1
	0	0.498653	0.853	0.594	0	14	LAMP2
	0	0.498323	0.774	0.357	0	14	S100A12
	0	0.496407	0.919	0.669	0	14	ZMIZ1
	0	0.49341	0.79	0.431	0	14	ENSSSCG00000025008
	0	0.492989	0.894	0.603	0	14	NFIL3
	0	0.491403	0.779	0.254	0	14	FAM111A
	0	0.491187	0.896	0.543	0	14	BAZ1A
	0	0.488583	0.837	0.434	0	14	ENSSSCG00000030611
	0	0.488484	0.901	0.656	0	14	ATOX1
	0	0.488322	0.891	0.495	0	14	DNASE2
	0	0.487208	0.887	0.673	0	14	LIMS3
	0	0.486331	0.813	0.39	0	14	CXCL16
	0	0.484264	0.795	0.613	0	14	NRP1
	0	0.48103	0.79	0.513	0	14	RRBP1
	0	0.479732	0.818	0.316	0	14	ENSSSCG00000025058
	0	0.479104	0.83	0.645	0	14	ENSSSCG00000027492
	0	0.477689	0.834	0.502	0	14	ARHGAP6
	0	0.476128	0.879	0.527	0	14	TAX1BP3
	0	0.476046	0.792	0.329	0	14	SLC1A5
	0	0.473665	0.892	0.527	0	14	SNX3
	0	0.471784	0.872	0.511	0	14	SOD2
	0	0.47127	0.816	0.296	0	14	TLR8
	0	0.467235	0.875	0.498	0	14	AP1S2
	0	0.466493	0.947	0.734	0	14	PMAIP1
	0	0.464442	0.941	0.581	0	14	TUBB
	0	0.462513	0.848	0.447	0	14	EVI2B
	0	0.46118	0.906	0.554	0	14	LITAF
	0	0.456933	0.831	0.365	0	14	SLC46A2
	0	0.456374	0.872	0.438	0	14	PHF11
	0	0.450653	0.812	0.393	0	14	BTK.1
	0	0.449899	0.778	0.4	0	14	F5
	0	0.44942	0.898	0.699	0	14	RHOB
	0	0.449356	0.801	0.395	0	14	BTG3
	0	0.448189	0.849	0.434	0	14	ICAM2
	0	0.447732	0.814	0.489	0	14	ENSSSCG00000013101
	0	0.447524	0.834	0.432	0	14	HADHA
	0	0.446367	0.799	0.443	0	14	GALNT1
	0	0.443116	0.824	0.501	0	14	GPCPD1
	0	0.439868	0.894	0.647	0	14	RTN3
	0	0.439251	0.833	0.514	0	14	ARID3A
	0	0.437879	0.888	0.542	0	14	ATP1B1
	0	0.434808	0.845	0.662	0	14	ENSSSCG00000027103
	0	0.432981	0.845	0.319	0	14	A2M
	0	0.427037	0.86	0.57	0	14	IRAK2
	0	0.426372	0.798	0.433	0	14	MTCH2
	0	0.41773	0.786	0.499	0	14	SQRDL
	0	0.416145	0.767	0.341	0	14	CERT1
	0	0.414373	0.861	0.509	0	14	PITPNA
	0	0.413606	0.846	0.386	0	14	ACVRL1
	0	0.410786	0.874	0.542	0	14	ITPK1
	0	0.406742	0.772	0.385	0	14	SLC2A6
	0	0.406312	0.764	0.402	0	14	RELT
	0	0.404308	0.886	0.486	0	14	SYS1
	0	0.403549	0.858	0.598	0	14	CXCL14
	0	0.401852	0.768	0.631	0	14	PIR
	0	0.400832	0.883	0.372	0	14	STBD1.1
	0	0.39479	0.822	0.431	0	14	FAH
	0	0.394127	0.757	0.305	0	14	SIRPB1
	0	0.393253	0.749	0.335	0	14	CD302
	0	0.391535	0.78	0.445	0	14	YWHAG
	0	0.391141	0.842	0.586	0	14	KLF9
	0	0.387564	0.878	0.526	0	14	RUNX1
	0	0.387344	0.816	0.521	0	14	ENSSSCG00000023610
	0	0.386951	0.893	0.701	0	14	SIGLEC10
	0	0.385931	0.895	0.68	0	14	ENSSSCG00000008408
	0	0.385215	0.84	0.476	0	14	TPM4
	0	0.379883	0.769	0.46	0	14	ENSSSCG00000029042
	0	0.379226	0.792	0.437	0	14	STARD3
	0	0.377144	0.828	0.482	0	14	ARHGEF2
	0	0.375626	0.87	0.678	0	14	ETV3
	0	0.375069	0.807	0.424	0	14	RHBDF2
	0	0.37498	0.85	0.413	0	14	RAB20
	0	0.373396	0.758	0.383	0	14	TMBIM1
	0	0.371173	0.818	0.47	0	14	ADORA2A
	0	0.367643	0.893	0.686	0	14	HES1
	0	0.365965	0.827	0.431	0	14	ATP6V1C1
	0	0.36518	0.765	0.379	0	14	ACAA1
	0	0.359331	0.81	0.459	0	14	TMEM87A
	0	0.357121	0.845	0.396	0	14	DUS2
	0	0.35705	0.764	0.448	0	14	ENSSSCG00000010914
	0	0.355817	0.773	0.342	0	14	AREG
	0	0.352979	0.801	0.361	0	14	CDC42EP2
	0	0.346465	0.758	0.229	0	14	CTNND1
	0	0.343641	0.85	0.571	0	14	TREX1
	0	0.343409	0.825	0.501	0	14	SNX9
	0	0.343144	0.788	0.513	0	14	OAF
	0	0.335655	0.81	0.439	0	14	BHLHE40
	0	0.327341	0.826	0.537	0	14	GNG11
	0	0.322163	0.829	0.453	0	14	SNX24
	0	0.321308	0.759	0.456	0	14	ENSSSCG00000022946
	0	0.319406	0.776	0.497	0	14	PTPRO
	0	0.314953	0.787	0.5	0	14	IL1B1
	0	0.312887	0.841	0.582	0	14	MSMB
	0	0.311674	0.777	0.432	0	14	KMO
	0	0.309708	0.874	0.615	0	14	ENSSSCG00000022111
	0	0.304187	0.84	0.565	0	14	LMNA
	0	0.299987	0.773	0.511	0	14	ENSSSCG00000022925
	0	0.298187	0.844	0.531	0	14	WASHC2A
	0	0.296885	0.828	0.486	0	14	PigE-108A11.6
	0	0.294469	0.792	0.24	0	14	WLS
	0	0.292747	0.722	0.323	0	14	CIDEB
	0	0.291907	0.736	0.429	0	14	CH242-185F9.2
	0	0.291689	0.838	0.465	0	14	SMAD3
	0	0.290799	0.868	0.629	0	14	PLCD1
	0	0.289605	0.846	0.509	0	14	PGLYRP1
	0	0.285136	0.835	0.658	0	14	LXN
	0	0.284986	0.853	0.62	0	14	TRAF3
	0	0.28479	0.736	0.338	0	14	CD68
	0	0.28376	0.774	0.383	0	14	PADI2
	0	0.281049	0.705	0.267	0	14	ADAP2
	0	0.278408	0.834	0.543	0	14	C1orf21
	0	0.273193	0.79	0.468	0	14	SLC66A1
	0	0.272485	0.758	0.441	0	14	SLC35F6
	0	0.259093	0.839	0.227	0	14	ENSSSCG00000027867
	1.44346e-305	0.468054	0.91	0.583	2.88692e-302	14	PGLS
	1.78385e-305	0.25846	0.72	0.361	3.56771e-302	14	CAPN3
	3.21152e-304	0.381845	0.837	0.457	6.42305e-301	14	DYNLL1
	4.27752e-303	0.410455	0.766	0.591	8.55504e-300	14	ASRGL1
	1.69349e-302	0.51925	0.982	0.775	3.38699e-299	14	ABRACL
	2.24928e-302	0.415894	0.811	0.491	4.49855e-299	14	RHOQ
	1.21631e-300	0.442663	0.995	0.904	2.43262e-297	14	ACTG1
	2.77968e-300	0.372637	0.825	0.516	5.55936e-297	14	PTPRE
	6.12441e-300	0.420005	0.786	0.522	1.22488e-296	14	TENT5A
	6.13457e-300	0.507647	0.78	0.486	1.22691e-296	14	PICALM
	9.02181e-300	0.267324	0.749	0.465	1.80436e-296	14	SGPP1
	9.55612e-300	0.456406	0.756	0.379	1.91122e-296	14	TNFRSF1A
	3.22037e-299	0.394801	0.888	0.547	6.44074e-296	14	PRDX5
	4.38817e-299	0.315753	0.771	0.419	8.77633e-296	14	CNPY3
	8.70489e-299	0.378994	0.776	0.508	1.74098e-295	14	CD58
	6.30713e-298	0.451936	0.74	0.46	1.26143e-294	14	SLC16A3
	1.0263e-296	0.307081	0.772	0.411	2.05259e-293	14	TPP1
	2.9841e-296	0.257888	0.754	0.436	5.96819e-293	14	TBC1D2B
	5.20981e-292	0.293949	0.748	0.4	1.04196e-288	14	TFEB
	4.29962e-291	0.252092	0.788	0.571	8.59924e-288	14	CDADC1
	4.24589e-290	0.387016	0.761	0.512	8.49178e-287	14	HERC6
	1.93446e-289	0.349739	0.789	0.438	3.86892e-286	14	HIPK3
	3.70005e-286	0.257095	0.713	0.373	7.40011e-283	14	RNF19B
	4.38768e-285	0.395783	0.785	0.558	8.77536e-282	14	TIAM1
	6.63149e-284	0.580166	0.705	0.24	1.3263e-280	14	TFEC
	5.19901e-282	0.289597	0.692	0.298	1.0398e-278	14	RNF144B
	2.52563e-280	0.457776	0.733	0.388	5.05126e-277	14	XAF1
	2.65619e-279	0.394275	0.805	0.504	5.31238e-276	14	CAPN2
	5.55358e-279	0.387396	0.86	0.557	1.11072e-275	14	BNIP3L
	1.63742e-272	0.284912	0.867	0.704	3.27484e-269	14	ST6GALNAC4
	5.90877e-272	0.30792	0.846	0.64	1.18175e-268	14	MAPK6
	1.33458e-271	0.287085	0.724	0.563	2.66917e-268	14	MYOF
	3.88601e-271	0.333245	0.723	0.435	7.77203e-268	14	KIAA0930
	1.15076e-269	0.254555	0.797	0.65	2.30153e-266	14	ENSSSCG00000025166
	3.82582e-268	0.323643	0.754	0.489	7.65164e-265	14	SLC25A28
	1.05888e-267	0.285606	0.768	0.496	2.11776e-264	14	GYG1
	2.12688e-267	0.353513	0.827	0.465	4.25376e-264	14	S100A11
	4.35728e-267	0.397989	0.75	0.381	8.71457e-264	14	RNF149
	4.2059e-264	0.345734	0.864	0.586	8.41179e-261	14	PLEKHO1
	8.31371e-263	0.416622	0.949	0.699	1.66274e-259	14	GDI2
	3.44811e-262	0.325073	0.824	0.483	6.89623e-259	14	SP3
	6.01856e-260	0.4097	0.943	0.662	1.20371e-256	14	PABPC1
	8.22594e-260	0.362808	1	0.967	1.64519e-256	14	ACTB
	5.05291e-256	0.354428	0.88	0.543	1.01058e-252	14	ATP5MC1
	1.17401e-255	0.443884	0.793	0.559	2.34802e-252	14	RILPL2
	1.96752e-245	0.328845	0.741	0.441	3.93504e-242	14	LTA4H
	1.19728e-243	0.303215	0.732	0.562	2.39457e-240	14	NEK6
	1.10697e-239	0.305257	0.851	0.638	2.21395e-236	14	C21orf91
	2.60477e-233	0.615751	0.708	0.509	5.20954e-230	14	TPPP3
	1.18214e-232	0.323256	0.805	0.57	2.36428e-229	14	RASSF2
	2.53493e-231	0.315325	0.792	0.487	5.06986e-228	14	NCOA4
	9.42504e-228	0.301833	0.727	0.69	1.88501e-224	14	GMPR
	2.49262e-227	0.443326	0.724	0.413	4.98525e-224	14	CASP4
	7.69426e-227	0.410155	0.944	0.777	1.53885e-223	14	BTG2
	1.76157e-226	0.386351	0.756	0.445	3.52313e-223	14	VDAC1
	3.55179e-223	0.327994	0.991	0.777	7.10359e-220	14	ITM2C
	7.94046e-221	0.319604	0.801	0.61	1.58809e-217	14	CCNG2
	7.6124e-215	0.355472	0.873	0.707	1.52248e-211	14	IFIT1
	9.13938e-214	0.38787	0.743	0.486	1.82788e-210	14	NAMPT
	1.75241e-213	0.296408	0.968	0.776	3.50482e-210	14	LMO4
	2.90848e-209	0.3108	0.693	0.448	5.81696e-206	14	SH2B3
	5.55378e-207	0.353677	0.726	0.501	1.11076e-203	14	DPYSL2
	3.14878e-206	0.304427	0.692	0.501	6.29756e-203	14	PAK1
	1.43034e-201	0.336697	0.833	0.586	2.86068e-198	14	IL10RA
	7.89851e-201	0.39055	0.69	0.466	1.5797e-197	14	FBP1
	1.16051e-198	0.315206	0.724	0.42	2.32103e-195	14	SLC3A2
	2.61711e-198	0.331913	0.933	0.711	5.23422e-195	14	HSP90AA1
	8.17689e-198	0.287376	0.777	0.499	1.63538e-194	14	CDKN2D
	6.8169e-197	0.373748	0.702	0.435	1.36338e-193	14	NIN
	1.38215e-195	0.498066	0.687	0.424	2.7643e-192	14	FES
	2.97375e-195	0.364599	0.652	0.336	5.94751e-192	14	BLVRA
	7.99681e-190	0.288459	0.637	0.236	1.59936e-186	14	PRNP
	2.54866e-186	0.303644	0.768	0.484	5.09732e-183	14	NDUFV2
	6.17195e-185	0.370856	0.701	0.457	1.23439e-181	14	LACTB
	3.51402e-183	0.27105	0.929	0.722	7.02805e-180	14	ID2
	1.62678e-181	0.291174	0.995	0.807	3.25357e-178	14	S100A4
	1.9018e-181	0.376544	0.713	0.558	3.8036e-178	14	CYRIA
	2.60039e-181	0.261743	0.668	0.517	5.20077e-178	14	CLIC2
	9.66909e-181	0.304193	0.72	0.439	1.93382e-177	14	ZEB2
	1.80647e-180	0.386922	0.638	0.19	3.61294e-177	14	MS4A6A
	3.55942e-180	0.344548	0.669	0.393	7.11885e-177	14	NAAA
	6.70676e-179	0.354234	0.657	0.381	1.34135e-175	14	CTNNA1
	1.28279e-174	0.277539	0.65	0.393	2.56558e-171	14	ATP6V1A
	3.82511e-170	0.317794	0.829	0.697	7.65023e-167	14	ENSSSCG00000027982
	3.48998e-158	0.305494	0.668	0.506	6.97995e-155	14	TLR6
	4.82796e-155	0.308139	0.781	0.627	9.65592e-152	14	STXBP2
	2.82392e-152	0.312054	0.708	0.504	5.64784e-149	14	DAPP1
	2.96663e-152	0.255447	0.656	0.491	5.93326e-149	14	ZNF385A
	3.15087e-149	0.269987	0.651	0.348	6.30175e-146	14	STX7
	1.93521e-140	0.277552	0.632	0.428	3.87042e-137	14	QPCT
	4.05927e-119	0.264636	0.648	0.526	8.11854e-116	14	CARD6
	1.51183e-116	0.345388	0.597	0.226	3.02365e-113	14	TLR2
	3.61279e-116	0.282073	0.637	0.46	7.22557e-113	14	TMEM205
	4.86532e-116	0.314983	0.681	0.472	9.73064e-113	14	PLEK
	1.26461e-106	0.251807	0.67	0.468	2.52923e-103	14	GIMAP4
	8.40674e-105	0.268615	0.616	0.38	1.68135e-101	14	VMA21
	1.70372e-100	0.250786	0.613	0.402	3.40744e-97	14	OGFRL1
	1.31727e-98	0.272513	0.585	0.306	2.63454e-95	14	NLRP3
	1.27574e-96	0.374339	0.644	0.625	2.55148e-93	14	ENTPD1
	1.13585e-83	0.258301	0.563	0.275	2.27171e-80	14	MPEG1
	1.45712e-81	0.274183	0.567	0.239	2.91425e-78	14	CSF2RA
	6.01128e-68	0.30146	0.555	0.382	1.20226e-64	14	CXCL10
	5.455e-34	0.289917	0.507	0.372	1.091e-30	14	MX2
	2.64066e-32	0.254683	0.499	0.163	5.28133e-29	14	CLEC7A
	0	0.64504	0.737	0.49	0	15	TNFRSF4
	0	0.580279	0.995	0.922	0	15	IFITM1.1
	0	0.329962	1	1	0	15	TMSB4X.1
	2.77561e-229	0.595305	0.953	0.791	5.55123e-226	15	CD2
	1.5689e-220	0.545318	0.989	0.885	3.1378e-217	15	PLAC8
	5.49544e-211	0.344348	0.703	0.518	1.09909e-207	15	CRIM1
	3.02588e-196	0.449255	0.763	0.662	6.05176e-193	15	EOGT
	7.57147e-190	0.55778	0.978	0.87	1.51429e-186	15	S100A10
	4.07043e-183	0.497218	0.8	0.672	8.14087e-180	15	TOX
	5.5924e-175	0.497421	0.791	0.715	1.11848e-171	15	ENSSSCG00000023497
	1.58478e-171	0.66048	0.704	0.548	3.16957e-168	15	CD4
	8.66449e-164	0.533425	0.89	0.803	1.7329e-160	15	CCR7
	1.83703e-160	0.297279	0.633	0.394	3.67406e-157	15	CTLA4
	3.56853e-157	0.343961	0.654	0.435	7.13706e-154	15	ICOS
	1.8913e-148	0.472284	0.769	0.547	3.7826e-145	15	SAMHD1
	8.84222e-148	0.603227	0.629	0.445	1.76844e-144	15	TOP2A
	1.77718e-147	0.447375	0.886	0.706	3.55435e-144	15	LCK
	5.6012e-131	0.345899	0.783	0.617	1.12024e-127	15	CEBPD
	2.9614e-124	0.698955	0.825	0.686	5.92279e-121	15	ARL6IP1
	7.04083e-122	0.463302	0.883	0.736	1.40817e-118	15	IL7R
	2.3668e-119	0.317161	0.613	0.404	4.73359e-116	15	HSPH1
	9.69088e-112	0.440183	0.886	0.793	1.93818e-108	15	TNFAIP3
	2.54749e-110	0.680934	0.834	0.714	5.09497e-107	15	ITGB1
	7.80652e-107	0.504228	0.825	0.693	1.5613e-103	15	LTB
	4.18575e-104	0.458168	0.889	0.778	8.37149e-101	15	ABRACL
	3.65842e-101	0.494028	0.892	0.777	7.31685e-98	15	KLF6
	5.04811e-100	0.562084	0.927	0.862	1.00962e-96	15	TRBC1
	1.74449e-96	0.508886	0.767	0.654	3.48898e-93	15	TRAT1
	2.29691e-96	0.348751	0.929	0.828	4.59383e-93	15	SOD1
	5.69775e-96	0.616658	0.664	0.651	1.13955e-92	15	GCNT4
	3.33461e-86	0.544414	0.576	0.396	6.66922e-83	15	IL6ST
	6.53232e-83	0.391034	0.949	0.899	1.30646e-79	15	JUN
	7.39085e-80	0.428796	0.535	0.301	1.47817e-76	15	TSHZ2
	1.13839e-79	0.473329	0.687	0.566	2.27678e-76	15	RORA
	7.53863e-79	0.422249	0.844	0.777	1.50773e-75	15	GPR183
	2.74958e-76	0.391525	0.792	0.657	5.49916e-73	15	COX17
	3.44216e-74	0.382926	0.788	0.684	6.88432e-71	15	RNF19A
	7.77866e-71	0.388527	0.793	0.699	1.55573e-67	15	IL17RA
	4.60881e-68	0.298174	0.818	0.729	9.21761e-65	15	STMN1
	6.5422e-68	0.555256	0.616	0.451	1.30844e-64	15	CLEC2B
	4.94919e-66	0.352486	0.769	0.654	9.89837e-63	15	GBP1
	3.79961e-64	0.312417	0.778	0.686	7.59921e-61	15	SP140
	7.06871e-64	0.288177	0.644	0.533	1.41374e-60	15	CD6
	3.04149e-61	0.519564	0.556	0.412	6.08298e-58	15	CD28
	1.21276e-60	0.459724	0.715	0.629	2.42552e-57	15	VMP1
	1.27624e-60	0.433126	0.579	0.448	2.55247e-57	15	METTL8
	3.5884e-59	0.370973	0.951	0.906	7.17679e-56	15	RGS1
	1.37536e-54	0.260925	0.845	0.78	2.75073e-51	15	BTG2
	2.37967e-46	0.268595	0.81	0.783	4.75935e-43	15	TCF7
	1.14212e-43	0.279278	0.762	0.748	2.28424e-40	15	ENSSSCG00000005339
	3.68463e-43	0.2965	0.75	0.663	7.36926e-40	15	FYB1
	6.9999e-33	0.442907	0.682	0.708	1.39998e-29	15	UBD
	6.31358e-26	0.262389	0.624	0.622	1.26272e-22	15	STAMBPL1
	3.69504e-22	0.339995	0.532	0.536	7.39008e-19	15	TIFA.1
	7.19312e-13	0.432839	0.483	0.449	1.43862e-09	15	CD40LG
	1.73244e-11	0.271466	0.741	0.74	3.46488e-08	15	PMAIP1
	0	2.17269	0.911	0.639	0	16	IGKC
	0	2.16225	0.937	0.801	0	16	IGLC
	0	1.93886	0.992	0.592	0	16	CD79B
	0	1.58128	0.977	0.746	0	16	SMC6
	0	1.50838	0.95	0.629	0	16	POU2AF1
	0	1.49789	0.999	0.782	0	16	HLA-DRA
	0	1.47288	0.999	0.809	0	16	SLA-DQA
	0	1.42138	0.911	0.469	0	16	MS4A1
	0	1.40332	0.941	0.64	0	16	CD79A
	0	1.10961	0.877	0.592	0	16	MZB1
	0	1.03826	0.884	0.613	0	16	THY1
	0	1.02798	0.857	0.513	0	16	CD40
	0	1.00161	0.937	0.68	0	16	HLA-DMA
	0	0.9272	0.863	0.579	0	16	CD19
	0	0.9231	0.921	0.624	0	16	NCF4
	0	0.886597	0.884	0.562	0	16	WDFY4
	0	0.857552	0.912	0.677	0	16	HLA-DMB
	0	0.825757	0.9	0.549	0	16	PRDX5
	0	0.703223	0.889	0.741	0	16	TRIM34
	0	0.686523	0.952	0.835	0	16	ENSSSCG00000027441
	0	0.684079	0.878	0.688	0	16	HES1
	0	0.640854	0.864	0.7	0	16	PLD4
	0	0.613164	0.87	0.498	0	16	DNASE2
	0	0.603268	0.841	0.456	0	16	PECAM1
	0	0.552765	0.849	0.457	0	16	DCTD
	0	0.497974	0.89	0.763	0	16	IFI30
	0	0.49353	1	0.998	0	16	MT-CO1
	0	0.465895	0.8	0.396	0	16	BTK.1
	0	0.423942	0.827	0.539	0	16	ANGPTL4
	0	0.342083	0.781	0.526	0	16	POLD1
	0	0.295324	0.826	0.661	0	16	ZBTB32
	0	0.25219	0.737	0.31	0	16	CAMK2N1
	1.30298e-307	0.717545	0.874	0.587	2.60597e-304	16	CYSTM1
	2.66568e-307	0.307401	0.8	0.559	5.33135e-304	16	ENSSSCG00000016795
	7.47093e-305	0.796688	0.831	0.643	1.49419e-301	16	CXXC5
	4.51049e-302	0.294501	0.749	0.481	9.02099e-299	16	VAV2
	2.41983e-301	0.554062	0.805	0.511	4.83967e-298	16	ENSSSCG00000009170
	9.44525e-294	0.672523	0.821	0.582	1.88905e-290	16	LMO2
	2.85315e-286	0.414805	0.818	0.707	5.7063e-283	16	CD1A
	6.61084e-278	0.488803	0.865	0.682	1.32217e-274	16	IRF5
	1.82854e-277	0.356381	1	0.999	3.65708e-274	16	MT-CO2
	4.15769e-270	0.3562	1	0.999	8.31538e-267	16	MT-CO3
	2.08644e-268	0.528415	0.862	0.523	4.17289e-265	16	SNX10
	2.78298e-268	0.734505	0.9	0.683	5.56596e-265	16	SP140
	3.85229e-264	0.509874	1	0.997	7.70459e-261	16	TMSB10
	1.64434e-253	0.520353	0.822	0.494	3.28869e-250	16	LYN
	9.66322e-253	0.546023	0.734	0.412	1.93264e-249	16	HLA-DOA
	2.71387e-252	0.546055	0.785	0.622	5.42774e-249	16	DUSP5
	2.56756e-236	0.301593	0.74	0.537	5.13512e-233	16	BHLHE41
	7.92767e-235	0.460557	0.792	0.701	1.58553e-231	16	NAPSA
	2.559e-234	0.63094	0.882	0.642	5.118e-231	16	CTSH
	1.34646e-224	0.676671	0.779	0.72	2.69293e-221	16	HLA-DOB
	1.40319e-224	0.329907	0.868	0.778	2.80638e-221	16	ENSSSCG00000013277
	3.05668e-224	0.486988	0.732	0.517	6.11337e-221	16	CD24
	6.25303e-222	0.283924	0.735	0.564	1.25061e-218	16	MOB1B.1
	2.30648e-221	0.556246	0.687	0.34	4.61296e-218	16	VPREB3
	8.34141e-214	0.360763	0.824	0.681	1.66828e-210	16	MISP3
	4.08348e-206	0.605027	0.938	0.775	8.16696e-203	16	GPR183
	4.21163e-205	0.688696	0.907	0.692	8.42326e-202	16	LTB
	1.09955e-202	0.540911	0.866	0.737	2.19909e-199	16	ENSSSCG00000017090
	7.97012e-199	0.314565	0.798	0.612	1.59402e-195	16	ENSSSCG00000022971
	1.14871e-197	0.577053	0.725	0.486	2.29742e-194	16	BANK1
	1.80774e-193	0.574188	0.885	0.682	3.61548e-190	16	RNF19A
	2.76963e-189	0.370122	0.722	0.505	5.53926e-186	16	ZNF318
	1.16927e-187	0.532272	0.973	0.779	2.33854e-184	16	TAGLN2
	2.2556e-186	0.34568	0.695	0.404	4.5112e-183	16	TFEB
	8.07365e-185	0.418396	0.751	0.488	1.61473e-181	16	IQSEC1
	6.02639e-183	0.424756	0.828	0.641	1.20528e-179	16	DDIT3
	6.55591e-181	0.352996	0.681	0.434	1.31118e-177	16	TRAF4
	6.76416e-180	0.339751	0.701	0.47	1.35283e-176	16	SCAP
	2.82832e-172	0.523298	0.826	0.547	5.65663e-169	16	ATP5MC1
	6.87304e-168	0.470362	0.89	0.624	1.37461e-164	16	TXN
	5.58437e-165	0.576037	0.796	0.663	1.11687e-161	16	PDE4B
	9.89785e-155	0.327832	0.664	0.451	1.97957e-151	16	SCIMP
	3.88025e-147	0.485508	0.769	0.527	7.7605e-144	16	PTPN6
	6.56938e-147	0.371881	0.681	0.495	1.31388e-143	16	BLNK
	1.53123e-143	0.387701	0.687	0.408	3.06245e-140	16	C1orf162
	5.72664e-141	0.408114	0.788	0.674	1.14533e-137	16	ZMIZ1
	6.80611e-124	0.305074	0.994	0.963	1.36122e-120	16	OAZ1
	4.02158e-122	0.367693	0.753	0.562	8.04317e-119	16	RILPL2
	4.08141e-122	0.486567	0.982	0.919	8.16283e-119	16	CORO1A
	5.62462e-122	0.287551	0.833	0.697	1.12492e-118	16	PIK3AP1
	3.78044e-120	0.362864	0.786	0.704	7.56088e-117	16	ENSSSCG00000026096
	2.5918e-113	0.304918	0.752	0.52	5.1836e-110	16	NECAP2
	2.12699e-109	0.349093	0.88	0.655	4.25398e-106	16	COX17
	1.36137e-108	0.292355	0.782	0.592	2.72274e-105	16	RGS2
	7.44207e-107	0.318029	0.865	0.666	1.48841e-103	16	EIF4A1
	6.94196e-103	0.292041	0.734	0.525	1.38839e-99	16	MCUB
	7.23604e-101	0.603678	0.68	0.585	1.44721e-97	16	SWAP70
	2.11257e-100	0.360329	0.743	0.527	4.22514e-97	16	SNX2
	6.32776e-100	0.325509	0.866	0.763	1.26555e-96	16	ENSSSCG00000012897
	2.16016e-99	0.363618	0.693	0.496	4.32031e-96	16	RHOQ
	6.21637e-99	0.515416	0.636	0.537	1.24327e-95	16	CD22
	1.52059e-95	0.26159	0.632	0.454	3.04119e-92	16	DNPH1
	1.38225e-92	0.304429	0.689	0.564	2.7645e-89	16	NEK6
	3.648e-88	0.523575	0.626	0.53	7.296e-85	16	EAF2
	2.66924e-87	0.256625	0.726	0.488	5.33849e-84	16	SAMD9
	3.49586e-85	0.282539	0.871	0.693	6.99172e-82	16	ZFP36L1
	8.04136e-83	0.528136	0.601	0.36	1.60827e-79	16	MEF2C
	3.41503e-82	0.363682	0.692	0.51	6.83006e-79	16	MYC
	9.51126e-81	0.81727	0.678	0.628	1.90225e-77	16	JCHAIN
	1.80415e-79	0.414479	0.606	0.426	3.6083e-76	16	ARHGAP24
	1.48384e-77	0.276086	0.817	0.624	2.96768e-74	16	PRDX1
	3.14558e-73	0.312397	0.826	0.644	6.29117e-70	16	SLC25A5
	7.75759e-72	0.395813	0.554	0.27	1.55152e-68	16	TCF4
	4.58399e-43	0.303721	0.535	0.353	9.16799e-40	16	STX7
	1.14475e-39	0.472598	0.559	0.447	2.2895e-36	16	HHEX
	8.2408e-38	0.320463	0.649	0.612	1.64816e-34	16	HVCN1
	4.8e-35	0.267936	0.567	0.528	9.6e-32	16	DERL3
	6.81853e-32	0.352832	0.587	0.508	1.36371e-28	16	DAPP1
	7.33823e-06	0.256658	0.521	0.561	0.0146765	16	FGD2
	0	0.942727	1	0.999	0	17	HBB
	0	0.926283	0.946	0.749	0	17	HBM
	0	0.775485	1	0.999	0	17	HBA1
[truncated: 3,060 more rows]

## Sheet: S7
	Table S7. Marker genes for T cell clusters.
	p_val	avg_logFC	pct.1	pct.2	p_val_adj	cluster	gene
	0	0.80929	0.854	0.716	0	0	LIX1
	0	0.522102	0.996	0.916	0	0	IL7R
	0	0.322785	0.915	0.837	0	0	SKIL
	6.2264e-298	0.490109	0.862	0.74	1.24528e-294	0	LCN2
	3.20704e-252	0.482684	0.967	0.859	6.41407e-249	0	CTSW
	5.72734e-246	0.387978	1	0.979	1.14547e-242	0	PLAC8
	2.71063e-244	0.601213	0.903	0.766	5.42126e-241	0	GOLGA4
	9.07656e-222	0.557131	0.881	0.696	1.81531e-218	0	SELL
	8.77347e-203	0.30865	0.759	0.68	1.75469e-199	0	LTBP1
	1.72147e-201	0.505175	0.732	0.606	3.44294e-198	0	CD8B
	4.52496e-183	0.43155	0.918	0.77	9.04992e-180	0	LEF1
	1.39534e-181	0.406841	0.9	0.775	2.79067e-178	0	PDE4D
	5.65722e-133	0.273077	0.708	0.485	1.13144e-129	0	RNASEH2B
	2.92613e-132	0.384239	0.693	0.56	5.85226e-129	0	JAML
	2.65355e-130	0.372746	0.783	0.657	5.3071e-127	0	TP53INP1
	1.22625e-119	0.534996	0.731	0.686	2.4525e-116	0	CD8A
	3.89317e-119	0.272159	0.784	0.671	7.78633e-116	0	ENSSSCG00000014618
	2.08941e-116	0.356171	0.904	0.788	4.17882e-113	0	MT-ND6
	6.25583e-109	0.280281	0.974	0.891	1.25117e-105	0	CCR7
	1.24024e-91	0.347465	0.773	0.642	2.48047e-88	0	GOLGB1
	1.49188e-87	0.307514	0.827	0.718	2.98376e-84	0	TOPORS
	2.02618e-87	0.310034	0.796	0.708	4.05236e-84	0	ARAP2
	9.20831e-85	0.266852	0.896	0.778	1.84166e-81	0	FOXP1
	1.13449e-73	0.407449	0.692	0.669	2.26898e-70	0	CRTAM
	2.2653e-72	0.363495	0.65	0.633	4.5306e-69	0	MYOM1
	2.54805e-52	0.312322	0.615	0.57	5.0961e-49	0	HPSE
	1.56125e-37	0.300646	0.617	0.622	3.1225e-34	0	GOLIM4
	0	0.675527	0.897	0.74	0	2	LCN2
	0	0.653755	0.982	0.862	0	2	CTSW
	0	0.255205	1	1	0	2	RPS12
	9.51546e-234	0.414704	0.999	0.98	1.90309e-230	2	PLAC8
	3.50311e-220	0.576066	0.84	0.723	7.00621e-217	2	LIX1
	2.06747e-193	0.590231	0.898	0.778	4.13494e-190	2	HLA-DRA
	2.58921e-150	0.358548	0.997	0.919	5.17842e-147	2	IL7R
	1.4625e-142	0.263032	0.744	0.524	2.92501e-139	2	GZMM
	2.9391e-136	0.420036	0.724	0.612	5.87819e-133	2	CD8B
	4.12172e-128	0.430484	0.861	0.752	8.24343e-125	2	UBD
	4.96003e-102	0.301956	0.708	0.7	9.92005e-99	2	NAPSA
	3.29162e-93	0.322285	0.841	0.709	6.58324e-90	2	SELL
	3.81492e-85	0.357209	0.866	0.795	7.62984e-82	2	SLA-DQA
	3.98157e-80	0.413069	0.717	0.667	7.96314e-77	2	CRTAM
	3.81445e-79	0.297432	0.679	0.567	7.6289e-76	2	JAML
	3.37372e-64	0.38743	0.714	0.69	6.74744e-61	2	CD8A
	4.12156e-65	0.406667	0.888	0.906	8.24313e-62	3	CCR7
	1.0718e-34	0.430784	0.838	0.869	2.14359e-31	3	TXNIP
	4.66905e-29	0.429209	0.808	0.867	9.3381e-26	3	LMO4
	1.59287e-25	0.418419	0.744	0.743	3.18575e-22	3	SATB1
	6.20899e-12	0.29078	0.755	0.767	1.2418e-08	3	ID2
	5.80802e-10	0.505453	0.666	0.747	1.1616e-06	3	GSPT2
	0.00810169	0.305079	0.704	0.819	1	3	S100B
	2.63898e-157	0.700729	0.912	0.854	5.27796e-154	4	LMO4
	5.25125e-131	0.742805	0.834	0.733	1.05025e-127	4	SATB1
	8.53479e-125	0.6605	0.918	0.859	1.70696e-121	4	TXNIP
	1.32088e-113	0.503753	0.951	0.899	2.64177e-110	4	CCR7
	8.82412e-88	0.854283	0.768	0.734	1.76482e-84	4	GSPT2
	1.11167e-72	0.29975	0.876	0.846	2.22334e-69	4	SKIL
	2.11871e-68	0.455625	0.828	0.789	4.23742e-65	4	LEF1
	5.98212e-58	0.500251	0.79	0.795	1.19642e-54	4	PDE4D
	1.1603e-54	0.276407	0.239	0.415	2.3206e-51	4	NPY
	9.58872e-47	0.512355	0.696	0.698	1.91774e-43	4	SOX4
	7.02129e-40	0.508373	0.826	0.759	1.40426e-36	4	ID2
	6.28326e-35	0.43707	0.663	0.606	1.25665e-31	4	MAN2A1
	1.2441e-30	0.411742	0.849	0.811	2.4882e-27	4	RNF19A
	1.88195e-27	0.331289	0.906	0.872	3.7639e-24	4	DUSP2
	1.4807e-23	0.278463	0.802	0.796	2.96139e-20	4	FOXP1
	2.93425e-22	0.350156	0.824	0.804	5.8685e-19	4	S100B
	8.16506e-19	0.419669	0.724	0.71	1.63301e-15	4	AKAP9
	1.09464e-15	0.262927	0.815	0.804	2.18928e-12	4	STMN1
	7.48048e-15	0.482968	0.619	0.662	1.4961e-11	4	GCNT4
	3.11947e-14	0.31938	0.575	0.514	6.23893e-11	4	ZBTB20
	3.22461e-14	0.374412	0.604	0.599	6.44921e-11	4	MBNL3
	6.98233e-14	0.309141	0.746	0.744	1.39647e-10	4	NUCKS1
	1.44139e-12	0.363886	0.64	0.68	2.88278e-09	4	TP53INP1
	2.41267e-11	0.264279	0.712	0.76	4.82534e-08	4	TRAT1
	1.69972e-10	0.337266	0.77	0.789	3.39944e-07	4	GOLGA4
	8.23068e-10	0.299035	0.698	0.691	1.64614e-06	4	CALM3
	4.27904e-09	0.406453	0.66	0.729	8.55809e-06	4	ARAP2
	2.7929e-08	0.37062	0.522	0.494	5.5858e-05	4	IL6ST
	6.03728e-08	0.296677	0.679	0.71	0.000120746	4	HNRNPA3
	1.16736e-06	0.356177	0.661	0.68	0.00233472	4	GCC2
	1.58844e-06	0.251691	0.585	0.576	0.00317687	4	HPSE
	3.92648e-06	0.279123	0.713	0.749	0.00785297	4	FYB1
	1.46134e-05	0.26638	0.559	0.674	0.0292268	4	GOLGB1
	4.68594e-05	0.327813	0.647	0.669	0.0937188	4	ARID4A
	0.00012907	0.264161	0.517	0.633	0.25814	4	FKBP5
	0.000253235	0.277471	0.522	0.628	0.50647	4	SLK
	2.01938e-293	0.358763	1	1	4.03876e-290	5	TMSB4X.1
	9.7399e-284	0.522536	1	0.993	1.94798e-280	5	TMSB10
	2.35849e-263	0.550284	0.999	0.974	4.71698e-260	5	IFITM1.1
	3.19797e-239	0.338398	1	0.999	6.39595e-236	5	MT-CO2
	9.96279e-219	0.328228	1	0.998	1.99256e-215	5	MT-CO1
	5.93516e-214	0.615526	0.983	0.886	1.18703e-210	5	S100A10
	4.93924e-208	0.633779	0.974	0.799	9.87848e-205	5	SRGN
	1.49226e-195	0.382171	0.773	0.573	2.98452e-192	5	CRIM1
	9.97719e-194	0.852296	0.89	0.721	1.99544e-190	5	ITGB1
	3.47507e-154	0.309605	0.902	0.673	6.95013e-151	5	S100A4
	4.32347e-142	0.646984	0.949	0.88	8.64693e-139	5	JUN
	1.00779e-140	0.438478	0.991	0.968	2.01557e-137	5	SAT1
	2.82639e-139	0.447503	0.822	0.667	5.65278e-136	5	ANXA2
	1.03919e-130	0.283102	0.754	0.652	2.07839e-127	5	CD9
	4.6629e-130	0.494838	0.875	0.694	9.3258e-127	5	TAGLN2
	3.13438e-118	0.31312	0.994	0.977	6.26877e-115	5	ENSSSCG00000014540
	8.5628e-117	0.400246	0.654	0.452	1.71256e-113	5	TSHZ2
	3.03821e-113	0.546929	0.864	0.734	6.07643e-110	5	GPR183
	5.76392e-113	0.616839	0.805	0.657	1.15278e-109	5	CEBPD
	1.19643e-112	0.476614	0.887	0.701	2.39287e-109	5	UCP2
	3.6516e-112	0.372931	0.795	0.673	7.30321e-109	5	CARD19
	4.06503e-111	0.590054	0.703	0.605	8.13005e-108	5	TOP2A
	5.57713e-104	0.352183	0.845	0.649	1.11543e-100	5	ANXA1
	1.43798e-98	0.53889	0.9	0.83	2.87596e-95	5	TNFAIP3
	1.38969e-97	0.555211	0.838	0.719	2.77937e-94	5	CREM
	2.56156e-96	0.313241	0.99	0.966	5.12312e-93	5	GAPDH
	3.4895e-94	0.318732	0.969	0.913	6.979e-91	5	ACTG1
	2.88312e-93	0.255054	0.999	0.992	5.76624e-90	5	MT-ND2
	1.90781e-91	0.334246	0.764	0.603	3.81562e-88	5	PPIL4
	9.0651e-90	0.374573	0.972	0.913	1.81302e-86	5	PFN1
	9.27644e-90	0.478765	0.911	0.816	1.85529e-86	5	KLF6
	2.24751e-87	0.466545	0.855	0.736	4.49502e-84	5	ISCA1
	1.37427e-82	0.261018	0.723	0.651	2.74854e-79	5	FRMD4B
	1.38461e-81	0.263988	0.987	0.95	2.76921e-78	5	ACTB
	1.61922e-80	0.466662	0.793	0.652	3.23844e-77	5	VMP1
	2.02555e-80	0.375841	0.797	0.66	4.05109e-77	5	SAMHD1
	6.78874e-80	0.489241	0.893	0.779	1.35775e-76	5	ZFP36L1
	3.65716e-77	0.257306	0.991	0.96	7.31433e-74	5	ARHGDIB
	4.00832e-73	0.269581	0.991	0.971	8.01663e-70	5	RAC2
	1.43126e-71	0.469964	0.765	0.633	2.86252e-68	5	RORA
	2.33155e-71	0.438136	0.885	0.806	4.6631e-68	5	BTG2
	5.3548e-67	0.352992	0.904	0.846	1.07096e-63	5	ENSSSCG00000027441
	3.23397e-64	0.462599	0.795	0.675	6.46793e-61	5	JUNB
	8.39097e-63	0.489898	0.875	0.809	1.67819e-59	5	ARL6IP1
	2.16977e-62	0.372388	0.815	0.706	4.33954e-59	5	SP140
	2.49947e-61	0.380434	0.862	0.772	4.99894e-58	5	TSPO
	5.60908e-61	0.292053	0.848	0.729	1.12182e-57	5	GNB2
	6.21761e-61	0.295483	0.786	0.702	1.24352e-57	5	IL4R
	9.4995e-61	0.289017	0.902	0.814	1.8999e-57	5	VIM
	7.01427e-60	0.364382	0.818	0.737	1.40285e-56	5	ENSSSCG00000005339
	1.06367e-57	0.292967	0.768	0.638	2.12734e-54	5	ATOX1
	1.53051e-56	0.257304	0.964	0.923	3.06103e-53	5	CALM1
	1.97475e-54	0.288928	0.691	0.541	3.9495e-51	5	STING1
	7.01994e-54	0.431113	0.815	0.707	1.40399e-50	5	PMAIP1
	1.26145e-53	0.354141	0.736	0.63	2.52291e-50	5	DUSP1
	4.37934e-52	0.269281	0.615	0.471	8.75868e-49	5	FOXN2
	1.93702e-45	0.297486	0.639	0.508	3.87404e-42	5	CD28
	2.04222e-45	0.350716	0.957	0.933	4.08443e-42	5	RGS1
	2.85649e-45	0.332239	0.81	0.705	5.71297e-42	5	GBP1
	1.1732e-44	0.415129	0.648	0.525	2.3464e-41	5	TNFAIP8
	3.05951e-44	0.258215	0.922	0.841	6.11902e-41	5	EMP3
	5.58787e-42	0.392836	0.73	0.631	1.11757e-38	5	ITGA4
	2.27043e-41	0.333321	0.891	0.797	4.54085e-38	5	MT-ND6
	3.67016e-40	0.324938	0.724	0.629	7.34032e-37	5	CLINT1
	1.61787e-37	0.276664	0.902	0.84	3.23574e-34	5	ABRACL
	2.97873e-37	0.365034	0.738	0.673	5.95747e-34	5	SMAP1
	3.17826e-36	0.375601	0.71	0.579	6.35653e-33	5	CLEC2B
	1.63993e-35	0.300557	0.647	0.568	3.27987e-32	5	MCUB
	9.09847e-35	0.26693	0.805	0.707	1.81969e-31	5	LDHA
	2.37916e-33	0.355348	0.662	0.626	4.75831e-30	5	CD4
	2.50951e-32	0.356234	0.599	0.566	5.01901e-29	5	CD40LG
	4.53914e-31	0.270948	0.836	0.751	9.07829e-28	5	UBL5
	5.68451e-30	0.417459	0.572	0.492	1.1369e-26	5	TNFRSF4
	1.31439e-28	0.261598	0.837	0.774	2.62878e-25	5	PARP6.1
	2.32198e-28	0.304199	0.787	0.68	4.64395e-25	5	MYCBP2
	4.996e-28	0.261468	0.662	0.574	9.992e-25	5	RDX
	4.55799e-26	0.259269	0.736	0.655	9.11598e-23	5	CACYBP
	7.54901e-26	0.252069	0.772	0.663	1.5098e-22	5	YWHAZ
	1.27025e-19	0.262545	0.934	0.912	2.54049e-16	5	CXCR4
	8.28236e-06	0.295216	0.512	0.536	0.0165647	5	TIFA.1
	0	2.2063	0.943	0.476	0	6	LGALS1
	0	1.99051	0.997	0.668	0	6	S100A4
	0	1.25259	0.973	0.716	0	6	ITGB1
	0	1.22273	0.99	0.807	0	6	VIM
	0	1.1926	0.943	0.622	0	6	S100A6
	0	1.17211	0.971	0.79	0	6	CAPG
	0	1.11311	0.998	0.799	0	6	SRGN
	0	1.08183	0.947	0.616	0	6	CGA
	0	1.0517	0.934	0.644	0	6	ANXA1
	0	0.906203	0.999	0.886	0	6	S100A10
	0	0.900852	1	0.993	0	6	TMSB10
	0	0.642678	0.898	0.7	0	6	ENSSSCG00000027969
	0	0.502653	0.882	0.612	0	6	F2R
	0	0.458391	0.897	0.569	0	6	TIPARP
	0	0.419029	0.878	0.655	0	6	MISP3
	0	0.309072	0.85	0.542	0	6	PLAAT3
	1.23511e-303	0.317095	0.849	0.518	2.47023e-300	6	BAG3
	3.70545e-297	0.891333	0.898	0.672	7.41089e-294	6	RHEX
	4.2474e-295	0.816659	0.987	0.837	8.4948e-292	6	EMP3
	3.67912e-285	0.433852	0.899	0.59	7.35824e-282	6	ST8SIA4
	7.14079e-278	0.289404	0.875	0.659	1.42816e-274	6	STAMBPL1
	4.92393e-269	0.292989	0.83	0.567	9.84787e-266	6	TRDC
	2.34328e-268	0.352361	0.858	0.596	4.68656e-265	6	ENSSSCG00000012008
	6.26065e-264	0.890717	0.937	0.691	1.25213e-260	6	TAGLN2
	6.74082e-261	0.696059	0.825	0.486	1.34816e-257	6	S100A11
	8.34801e-247	0.767199	0.982	0.834	1.6696e-243	6	CD63
	6.32697e-246	0.790698	0.966	0.697	1.26539e-242	6	UCP2
	1.4313e-233	0.418551	0.935	0.778	2.86261e-230	6	TRGV10
	4.27991e-231	0.395863	0.903	0.693	8.55982e-228	6	IL4R
	6.48322e-228	0.823692	0.919	0.767	1.29664e-224	6	YBX3
	1.59182e-225	0.738506	0.96	0.728	3.18365e-222	6	GPR183
	9.2231e-225	0.663375	0.95	0.697	1.84462e-221	6	PMAIP1
	1.18673e-224	0.806786	0.876	0.613	2.37346e-221	6	PLP2
	1.86551e-222	0.40538	0.906	0.702	3.73102e-219	6	ENSSSCG00000017090
	7.03705e-221	0.298203	0.856	0.65	1.40741e-217	6	ST6GALNAC4
	5.53565e-219	0.580665	0.904	0.61	1.10713e-215	6	ITM2C
	1.4791e-214	0.282944	0.798	0.635	2.9582e-211	6	MT3
	5.60072e-214	0.276183	0.875	0.683	1.12014e-210	6	MMP25
	6.94344e-210	0.319136	1	0.999	1.38869e-206	6	MT-CO2
	1.01977e-205	0.266784	0.866	0.679	2.03953e-202	6	PLXND1
	1.25504e-203	0.346868	0.885	0.676	2.51008e-200	6	MATK
	1.00214e-195	0.375265	0.882	0.678	2.00428e-192	6	SYTL3
	4.47413e-194	0.65769	0.95	0.766	8.94826e-191	6	TSPO
	1.81579e-185	0.566191	1	0.971	3.63158e-182	6	RAC2
	2.50955e-183	0.622714	0.851	0.667	5.0191e-180	6	ANXA2
	2.43925e-181	0.272704	0.893	0.731	4.8785e-178	6	SGK1
	3.08184e-175	0.352724	0.917	0.729	6.16367e-172	6	ENSSSCG00000005339
	1.06275e-173	0.344313	0.895	0.684	2.12549e-170	6	RTN3
	3.48908e-173	0.303187	0.884	0.667	6.97817e-170	6	CARD19
	3.38725e-172	0.396402	0.877	0.571	6.7745e-169	6	CMTM7
	6.8729e-170	0.450929	0.995	0.966	1.37458e-166	6	GAPDH
	3.02961e-166	0.289706	1	0.998	6.05921e-163	6	MT-CO1
	2.33821e-165	0.476676	0.987	0.912	4.67642e-162	6	PFN1
	1.05129e-161	0.278473	0.903	0.733	2.10259e-158	6	ENSSSCG00000027840
	2.41024e-143	0.396041	0.903	0.695	4.82048e-140	6	TMEM160
	3.18016e-141	0.525606	0.877	0.73	6.36032e-138	6	GATA3
	2.03069e-138	0.405076	0.978	0.879	4.06139e-135	6	JUN
	1.87129e-136	0.387083	0.748	0.572	3.74258e-133	6	VCL
	2.12138e-136	0.296958	0.661	0.306	4.24275e-133	6	CAMK2N1
	6.83774e-132	0.334706	0.987	0.92	1.36755e-128	6	ENSSSCG00000012974
	1.20991e-130	0.473168	0.945	0.75	2.41981e-127	6	CAP1
	1.52464e-129	0.337728	0.992	0.95	3.04929e-126	6	ACTB
	3.07675e-127	0.458762	0.997	0.968	6.15351e-124	6	SAT1
	4.18936e-124	0.359465	0.882	0.717	8.37872e-121	6	ENSSSCG00000024378
	4.53686e-123	0.361607	0.99	0.922	9.07372e-120	6	CALM1
	1.54161e-122	0.355125	0.98	0.913	3.08321e-119	6	ACTG1
	1.1306e-121	0.315921	0.856	0.621	2.2612e-118	6	DUSP1
	1.90809e-117	0.481653	0.945	0.782	3.81619e-114	6	TPM3
	3.81501e-115	0.250464	0.806	0.563	7.63002e-112	6	PTGER4
	6.49614e-115	0.359178	0.903	0.726	1.29923e-111	6	GNB2
	6.80238e-114	0.321233	0.775	0.685	1.36048e-110	6	ADAM19
	2.15982e-111	0.382474	0.849	0.651	4.31965e-108	6	SIT1
	1.09066e-110	0.361625	0.98	0.916	2.18133e-107	6	ARPC3
	5.84508e-109	0.445636	0.704	0.515	1.16902e-105	6	ANXA5
	3.09627e-107	0.438876	0.956	0.809	6.19255e-104	6	MSN
	3.51243e-107	0.427088	0.981	0.931	7.02486e-104	6	RGS1
	2.55373e-106	0.327655	0.997	0.96	5.10747e-103	6	ARHGDIB
	1.12854e-103	0.466642	0.686	0.622	2.25708e-100	6	LMNA
	1.01491e-102	0.396241	0.899	0.7	2.02982e-99	6	LDHA
	6.64538e-101	0.430577	0.804	0.614	1.32908e-97	6	TXN
	2.00938e-100	0.372714	0.768	0.537	4.01875e-97	6	STING1
	1.22224e-96	0.414873	0.798	0.58	2.44449e-93	6	NDUFA1
	1.50199e-93	0.432133	0.82	0.66	3.00397e-90	6	SAMHD1
	1.03563e-90	0.406097	0.896	0.668	2.07126e-87	6	JUNB
	7.44456e-90	0.369168	0.87	0.686	1.48891e-86	6	OSTF1
	5.18497e-88	0.410876	0.987	0.894	1.03699e-84	6	LCP1
	5.242e-87	0.401281	0.811	0.673	1.0484e-83	6	CDK2AP2
	1.74575e-84	0.299634	0.731	0.509	3.49151e-81	6	ESYT1
	1.188e-83	0.355807	0.955	0.802	2.37599e-80	6	COX5A
	8.02119e-78	0.278718	0.657	0.457	1.60424e-74	6	SYNE1
	1.09559e-75	0.377631	0.684	0.522	2.19117e-72	6	AQP3
	4.40522e-70	0.265828	0.914	0.73	8.81044e-67	6	COX17
	7.14796e-69	0.260071	0.957	0.817	1.42959e-65	6	HINT1
	1.01482e-68	0.395149	0.68	0.448	2.02964e-65	6	TIMP1
	2.11093e-68	0.313813	0.656	0.466	4.22186e-65	6	CRYBG1
	2.21799e-62	0.28361	0.72	0.518	4.43598e-59	6	EML4
	8.84723e-60	0.2894	0.72	0.521	1.76945e-56	6	TNFAIP8
	1.14963e-59	0.356653	0.644	0.474	2.29926e-56	6	CAPN2
	1.564e-59	0.251293	0.817	0.655	3.12799e-56	6	SLC25A5
	1.61338e-57	0.283371	0.753	0.6	3.22677e-54	6	PRDX1
	1.35372e-56	0.313708	0.612	0.358	2.70745e-53	6	SYNE2
	3.73047e-56	0.311301	0.98	0.902	7.46095e-53	6	COX8A
	3.84639e-54	0.420355	0.6	0.352	7.69277e-51	6	NIBAN1
	2.78932e-53	0.308462	0.73	0.573	5.57864e-50	6	SEC11C
	7.29618e-47	0.280035	0.706	0.587	1.45924e-43	6	DAD1
	1.20547e-45	0.312159	0.582	0.326	2.41095e-42	6	DHRS7
	1.09388e-39	0.301167	0.647	0.5	2.18775e-36	6	SPN
	2.80471e-33	0.282828	0.668	0.539	5.60942e-30	6	TAGAP
	1.25635e-32	0.261559	0.637	0.541	2.51271e-29	6	TPM4
	3.75804e-19	0.26373	0.614	0.566	7.51608e-16	6	CD40LG
	1.20761e-301	1.20447	1	0.994	2.41522e-298	7	TMSB10
	6.61492e-296	1.47615	0.997	0.914	1.32298e-292	7	ACTG1
	6.57623e-270	0.538761	1	1	1.31525e-266	7	TMSB4X.1
	1.50557e-263	1.08442	1	0.952	3.01114e-260	7	ACTB
	3.34318e-244	0.823879	1	0.961	6.68636e-241	7	ARHGDIB
	2.60707e-239	1.04163	0.997	0.915	5.21413e-236	7	PFN1
	8.13613e-227	0.940167	0.921	0.656	1.62723e-223	7	ENSSSCG00000026096
	1.93524e-201	0.952494	0.989	0.84	3.87048e-198	7	ABRACL
	1.0279e-200	0.788122	0.997	0.918	2.05581e-197	7	ARPC3
	5.49376e-200	0.751971	0.992	0.923	1.09875e-196	7	ENSSSCG00000012974
	1.87227e-197	0.801779	1	0.935	3.74453e-194	7	CORO1A
	3.90681e-197	0.68516	0.897	0.658	7.81363e-194	7	LXN
	5.17343e-192	0.511067	1	0.998	1.03469e-188	7	MT-CO1
	1.43646e-190	0.91791	0.976	0.765	2.87292e-187	7	ARPC5
	2.0034e-187	0.922898	0.967	0.699	4.0068e-184	7	TAGLN2
	6.38326e-176	0.826713	0.976	0.707	1.27665e-172	7	UCP2
	8.56087e-172	0.848411	0.918	0.67	1.71217e-168	7	ANXA2
	8.78519e-164	0.659179	0.977	0.772	1.75704e-160	7	ATP5L
	3.62524e-159	0.369702	0.866	0.589	7.25047e-156	7	CTRC
	3.37371e-157	0.530599	1	0.975	6.74743e-154	7	IFITM1.1
	2.0392e-156	0.761374	0.997	0.891	4.0784e-153	7	S100A10
	2.55436e-155	0.60706	1	0.972	5.10872e-152	7	RAC2
	6.31204e-155	0.60654	0.922	0.739	1.26241e-151	7	ENSSSCG00000027840
	4.5269e-152	0.77512	0.912	0.599	9.0538e-149	7	PRDX1
	4.78365e-151	0.769569	0.927	0.653	9.5673e-148	7	VMP1
	1.22938e-149	0.409567	0.895	0.696	2.45875e-146	7	ENSSSCG00000025782
	2.8527e-149	0.785852	0.956	0.663	5.70541e-146	7	ACTR3
	5.18015e-148	0.60033	0.922	0.59	1.03603e-144	7	PSMB6
	2.5773e-147	0.773323	0.957	0.683	5.1546e-144	7	S100A4
	7.62426e-146	0.504692	0.834	0.485	1.52485e-142	7	ICOS
	4.98542e-141	0.573747	0.913	0.699	9.97084e-138	7	UQCRC1
	7.61959e-140	0.689837	0.892	0.616	1.52392e-136	7	AP2S1
	1.16588e-137	0.711776	0.973	0.756	2.33176e-134	7	CAP1
	1.18461e-134	0.600845	0.909	0.616	2.36922e-131	7	ATP5MC1
	1.19241e-134	0.611582	0.992	0.807	2.38482e-131	7	SRGN
	4.46692e-134	0.788198	0.974	0.815	8.93383e-131	7	VIM
	2.83406e-133	0.303168	0.804	0.556	5.66811e-130	7	PLAAT3
	2.50813e-132	0.642456	0.881	0.637	5.01625e-129	7	S100A6
	6.41176e-132	0.5311	0.922	0.736	1.28235e-128	7	ENSSSCG00000005339
	1.69686e-131	0.459355	0.998	0.999	3.39372e-128	7	MT-CYB
	2.93145e-130	0.699905	0.922	0.7	5.8629e-127	7	COX6B1
	6.21279e-130	0.478992	0.994	0.92	1.24256e-126	7	ENSSSCG00000009327
	9.31905e-130	0.365688	0.998	0.999	1.86381e-126	7	MT-CO2
	2.18536e-128	0.268829	0.798	0.641	4.37071e-125	7	MT3
	2.75802e-128	0.695946	0.915	0.64	5.51603e-125	7	COX7A2
	3.53847e-127	0.312293	0.824	0.692	7.07695e-124	7	IFI30
	1.96941e-126	0.257446	0.812	0.606	3.93882e-123	7	FEZ2
	6.53918e-126	0.508422	0.939	0.738	1.30784e-122	7	ISCA1
	5.09798e-125	0.63981	0.939	0.676	1.0196e-121	7	NDUFA13
	1.04508e-123	0.628443	0.938	0.724	2.09016e-120	7	CAPZA1
	4.24869e-120	0.548101	0.994	0.905	8.49738e-117	7	COX8A
	4.37044e-120	0.390689	0.763	0.566	8.74089e-117	7	LGMN
	7.0047e-120	0.62121	0.973	0.83	1.40094e-116	7	DBI
	7.38802e-120	0.515956	0.901	0.656	1.4776e-116	7	IDH2
	8.03302e-120	0.583387	0.968	0.822	1.6066e-116	7	HINT1
	4.87051e-119	0.505685	0.926	0.702	9.74101e-116	7	TMEM160
	4.87145e-119	0.503597	0.901	0.643	9.74291e-116	7	MGST3
	4.00513e-118	0.528047	0.995	0.924	8.01026e-115	7	CALM1
	1.71256e-117	0.627915	0.968	0.796	3.42511e-114	7	ATP5MC3
	2.62027e-117	0.266918	0.793	0.488	5.24053e-114	7	ENSSSCG00000022459
	1.06308e-116	0.286853	0.781	0.558	2.12616e-113	7	KDM1B
	1.35023e-115	0.25816	0.749	0.478	2.70046e-112	7	IL2RB
	3.09074e-115	0.560847	0.871	0.627	6.18148e-112	7	CLINT1
	5.22957e-115	0.607158	0.98	0.814	1.04591e-111	7	MSN
	9.09388e-115	0.619793	0.862	0.576	1.81878e-111	7	IL2RG
	1.70581e-114	0.301129	0.809	0.582	3.41162e-111	7	ENSSSCG00000000394
	8.52011e-114	0.584096	0.96	0.75	1.70402e-110	7	UBL5
	1.29349e-113	0.343532	1	1	2.58697e-110	7	MT-CO3
	3.42722e-113	0.650056	0.886	0.658	6.85444e-110	7	SLC25A5
	3.54687e-112	0.558043	0.941	0.69	7.09374e-109	7	MICOS10
	4.17259e-112	0.600373	0.942	0.735	8.34518e-109	7	COX17
	8.41105e-112	0.482601	0.932	0.799	1.68221e-108	7	CAPG
	1.46243e-110	0.475182	1	0.967	2.92487e-107	7	GAPDH
	1.31945e-109	0.587828	0.892	0.595	2.63889e-106	7	NDUFB8
	2.80211e-108	0.400063	0.903	0.788	5.60422e-105	7	ENSSSCG00000001377
	2.82829e-108	0.516118	0.898	0.669	5.65657e-105	7	SMAP1
	8.23004e-108	0.525548	0.843	0.554	1.64601e-104	7	HCLS1
	1.21393e-107	0.294817	0.767	0.584	2.42787e-104	7	CRIM1
	2.32595e-105	0.470992	0.942	0.731	4.65189e-102	7	GNB2
	5.22223e-105	0.253953	0.775	0.535	1.04445e-101	7	DCPS
	2.16099e-104	0.632775	0.872	0.673	4.32197e-101	7	CNN2
	7.89223e-104	0.301111	0.784	0.518	1.57845e-100	7	MRPL13
	1.72061e-103	0.574769	0.968	0.787	3.44122e-100	7	TPM3
	4.81419e-103	0.576539	0.938	0.756	9.62837e-100	7	EIF3I
	9.22015e-103	0.497778	0.985	0.848	1.84403e-99	7	YWHAB
	1.05791e-102	0.494266	0.922	0.707	2.11581e-99	7	EIF4A1
	1.71482e-101	0.465869	0.918	0.774	3.42965e-98	7	PARP6.1
	1.24322e-100	0.548939	0.965	0.779	2.48644e-97	7	COX5B
	1.50967e-99	0.359699	0.827	0.605	3.01933e-96	7	C17orf49
	1.56459e-98	0.359115	0.763	0.567	3.12917e-95	7	DAPP1
	9.86263e-98	0.43263	0.909	0.708	1.97253e-94	7	SP140
	2.12631e-96	0.28934	0.767	0.446	4.25263e-93	7	RPA3
	5.86867e-96	0.514674	0.997	0.897	1.17373e-92	7	LCP1
	7.52068e-96	0.407574	0.84	0.551	1.50414e-92	7	PFDN4
	7.9755e-96	0.296076	0.804	0.496	1.5951e-92	7	NDUFS2
	1.14044e-95	0.316254	0.772	0.577	2.28089e-92	7	ENSSSCG00000024390
	1.39772e-95	0.272995	0.746	0.497	2.79543e-92	7	ATP6V1D
	3.96679e-95	0.598849	0.971	0.828	7.93358e-92	7	H2AZ2
	4.50479e-95	0.389555	0.828	0.551	9.00957e-92	7	CD6
	9.29202e-94	0.450027	0.862	0.717	1.8584e-90	7	ENSSSCG00000012897
	1.21154e-93	0.56318	0.936	0.741	2.42308e-90	7	SEM1
	1.73073e-93	0.520235	0.924	0.681	3.46147e-90	7	CALM3
	1.91163e-93	0.46523	0.936	0.749	3.82326e-90	7	ATP5F1
	3.10035e-93	0.273759	0.834	0.57	6.2007e-90	7	SSRP1
	4.33312e-93	0.620951	0.922	0.745	8.66624e-90	7	ENSSSCG00000003555
	4.55569e-93	0.256742	0.781	0.604	9.11138e-90	7	PTPRCAP
	1.09361e-92	0.368448	0.847	0.585	2.18721e-89	7	SNX5
	1.10418e-92	0.515001	0.907	0.67	2.20837e-89	7	PSMB4
	5.99596e-92	0.522073	0.909	0.698	1.19919e-88	7	ITGB2
	7.18158e-92	0.487188	0.915	0.694	1.43632e-88	7	TALDO1
	6.6039e-91	0.575273	0.85	0.665	1.32078e-87	7	SAMHD1
	4.96878e-90	0.364649	0.834	0.678	9.93756e-87	7	CARD19
	1.73438e-89	0.332472	0.796	0.497	3.46876e-86	7	PRDX3
	3.15345e-89	0.473159	0.921	0.715	6.30691e-86	7	GDI2
	3.23747e-89	0.451403	0.833	0.571	6.47494e-86	7	NDUFS7
	1.26259e-88	0.419553	0.924	0.751	2.52519e-85	7	ENSSSCG00000020769
	1.53806e-88	0.490608	0.924	0.763	3.07612e-85	7	HSP90AA1
	2.02043e-88	0.349947	0.775	0.615	4.04087e-85	7	ENSSSCG00000014167
	5.56021e-88	0.450973	0.901	0.718	1.11204e-84	7	HDGF
	1.04172e-87	0.329384	0.722	0.535	2.08344e-84	7	CTLA4
	1.56597e-87	0.723389	0.888	0.73	3.13193e-84	7	ITGB1
	9.50512e-87	0.347721	0.856	0.607	1.90102e-83	7	NDUFS4
	1.79264e-86	0.407303	0.916	0.743	3.58529e-83	7	C14orf2
	4.6152e-86	0.454656	0.901	0.691	9.23041e-83	7	OSTF1
	4.9591e-86	0.315587	0.76	0.614	9.9182e-83	7	ZC3H12D
	6.36968e-86	0.512244	0.875	0.647	1.27394e-82	7	PSME2
	1.40563e-85	0.336771	0.813	0.529	2.81126e-82	7	SARS1
	1.52453e-85	0.476794	0.857	0.646	3.04906e-82	7	PSMD8
	2.12001e-85	0.322282	0.778	0.515	4.24002e-82	7	ESYT1
	2.17055e-85	0.445452	0.883	0.622	4.3411e-82	7	ARHGAP30
	5.94332e-85	0.400457	0.793	0.623	1.18866e-81	7	LAMTOR2
	9.30602e-85	0.382526	0.771	0.514	1.8612e-81	7	PLGRKT
	1.8273e-84	0.324466	0.796	0.499	3.65461e-81	7	STOML2
	1.97128e-83	0.347191	0.886	0.752	3.94256e-80	7	PSMB9.1
	1.31272e-82	0.399116	0.799	0.589	2.62543e-79	7	ICAM3
	3.15128e-82	0.4811	0.891	0.689	6.30255e-79	7	EIF3L
	6.31881e-82	0.409276	0.947	0.803	1.26376e-78	7	ENSSSCG00000012961
	4.34757e-81	0.393893	0.974	0.846	8.69514e-78	7	ENSSSCG00000027441
	5.44119e-81	0.424098	0.909	0.684	1.08824e-77	7	ARPC2
	1.93879e-80	0.503589	0.929	0.774	3.87757e-77	7	TSPO
	1.0658e-79	0.412069	0.856	0.594	2.13159e-76	7	PSMA3
	4.54848e-79	0.332745	0.805	0.524	9.09697e-76	7	SNRPC
	7.08714e-79	0.463629	0.884	0.602	1.41743e-75	7	ACTR2
	8.00921e-79	0.488345	0.895	0.691	1.60184e-75	7	GNAI2
	1.41756e-78	0.291035	0.822	0.659	2.83512e-75	7	GON7
	1.98959e-78	0.370747	0.995	0.931	3.97919e-75	7	PPIAL4A
	7.83512e-77	0.537865	0.84	0.631	1.56702e-73	7	ITGA4
	1.36753e-76	0.40489	0.83	0.587	2.73505e-73	7	NDUFA1
	2.36776e-76	0.31354	0.83	0.612	4.73551e-73	7	UQCC2
	2.26884e-75	0.398697	0.9	0.673	4.53768e-72	7	GRB2
	5.3055e-75	0.424711	0.857	0.654	1.0611e-71	7	MAP2K2
	5.17859e-74	0.43828	0.967	0.807	1.03572e-70	7	COX5A
	1.13166e-73	0.393834	0.799	0.616	2.26332e-70	7	SLC9A3R1
	3.52373e-73	0.495281	0.939	0.725	7.04746e-70	7	ATP5F1A
	4.49191e-72	0.468404	0.853	0.676	8.98381e-69	7	CDK2AP2
	1.47154e-71	0.378928	0.821	0.569	2.94308e-68	7	TKT
	2.4676e-71	0.306175	0.754	0.489	4.9352e-68	7	OSTC
	4.0539e-71	0.412092	0.792	0.598	8.10781e-68	7	FERMT3
	8.37838e-71	0.502836	0.91	0.744	1.67568e-67	7	JPT1
	2.25155e-70	0.410792	0.938	0.737	4.5031e-67	7	FYB1
	1.30513e-69	0.302828	0.793	0.553	2.61026e-66	7	NUTF2
	2.23365e-69	0.446332	0.898	0.704	4.4673e-66	7	NDUFA4
	4.1311e-69	0.370591	0.745	0.458	8.26219e-66	7	EMB
	6.09916e-69	0.384201	0.798	0.59	1.21983e-65	7	PARP1
	6.24007e-69	0.394453	0.784	0.623	1.24801e-65	7	CD4
	6.67995e-69	0.310775	0.661	0.413	1.33599e-65	7	ETHE1
	7.81058e-69	0.408238	0.983	0.894	1.56212e-65	7	SEC61B
	1.98637e-68	0.379582	0.793	0.575	3.97275e-65	7	SPCS2
	2.06981e-68	0.266067	0.818	0.611	4.13963e-65	7	NDUFV1
	1.94666e-67	0.359878	0.78	0.558	3.89332e-64	7	POLR2G
	3.02375e-67	0.322922	0.862	0.624	6.0475e-64	7	PLP2
	3.87963e-67	0.482699	0.847	0.655	7.75926e-64	7	PSMB1
	4.70531e-67	0.432006	0.88	0.682	9.41063e-64	7	SEC61G
	5.84653e-67	0.400711	0.997	0.969	1.16931e-63	7	SAT1
	1.16334e-66	0.390104	0.796	0.562	2.32667e-63	7	PSMB7
	1.84471e-66	0.351344	0.824	0.612	3.68943e-63	7	PSMD2
	1.35599e-65	0.261665	0.807	0.61	2.71198e-62	7	PPIL4
	2.0785e-65	0.255162	0.705	0.503	4.157e-62	7	AKR1A1
	1.09474e-64	0.366531	0.836	0.659	2.18949e-61	7	SIT1
	1.74359e-64	0.544286	0.79	0.721	3.48719e-61	7	ENSSSCG00000028695
	1.93007e-64	0.295633	0.739	0.512	3.86014e-61	7	HIVEP2
	4.90497e-64	0.300553	0.801	0.544	9.80994e-61	7	STING1
	3.71112e-63	0.34073	0.83	0.593	7.42224e-60	7	CYRIB
	3.95129e-63	0.448388	0.918	0.752	7.90258e-60	7	ATP5F1B
	7.38464e-63	0.402579	0.757	0.574	1.47693e-59	7	PPP1CA
	7.53616e-62	0.388674	0.874	0.664	1.50723e-58	7	YWHAZ
	1.18891e-61	0.372322	0.872	0.658	2.37782e-58	7	PSMA7
	6.61936e-61	0.370534	0.93	0.721	1.32387e-57	7	RPS27L
	1.2244e-60	0.392874	0.888	0.708	2.44881e-57	7	LDHA
	1.24286e-60	0.253043	0.725	0.541	2.48571e-57	7	FAS
	1.79698e-60	0.344924	0.786	0.588	3.59396e-57	7	DAD1
	3.83307e-60	0.283204	0.843	0.694	7.66614e-57	7	RTN3
	5.29605e-59	0.395804	0.815	0.62	1.05921e-55	7	TXN
	1.23069e-58	0.295532	0.713	0.541	2.46139e-55	7	TPM4
	1.73759e-58	0.258023	0.641	0.368	3.47517e-55	7	NT5C
	2.95227e-58	0.313225	0.731	0.629	5.90454e-55	7	F2R
	6.81359e-58	0.285373	0.818	0.714	1.36272e-54	7	ENSSSCG00000017090
	7.54498e-58	0.332566	0.897	0.683	1.509e-54	7	ERH
	2.44777e-57	0.280466	0.789	0.584	4.89553e-54	7	MICOS13
	3.95417e-57	0.291758	0.764	0.579	7.90835e-54	7	FDPS
	5.88525e-57	0.327101	0.786	0.576	1.17705e-53	7	SEC11C
	4.57841e-56	0.311651	0.859	0.623	9.15682e-53	7	SNRPD1
	1.26144e-55	0.31347	0.859	0.658	2.52289e-52	7	ANXA1
	3.80941e-55	0.305651	0.719	0.561	7.61881e-52	7	RILPL2
	7.57682e-54	0.353151	0.9	0.706	1.51536e-50	7	GBP1
	3.64319e-53	0.368445	0.71	0.527	7.28637e-50	7	AQP3
	7.46869e-53	0.342261	0.936	0.783	1.49374e-49	7	ZFP36L1
	7.95882e-53	0.339329	0.813	0.637	1.59176e-49	7	RORA
	1.14328e-52	0.283732	0.743	0.518	2.28655e-49	7	BAZ1A
	1.29354e-52	0.332742	0.88	0.681	2.58708e-49	7	MYCBP2
	1.37646e-52	0.349768	0.799	0.584	2.75291e-49	7	TUBB
	5.7204e-52	0.28959	0.973	0.843	1.14408e-48	7	EMP3
	2.29723e-51	0.364485	0.881	0.694	4.59447e-48	7	SNRPG
	4.36202e-51	0.317411	0.856	0.639	8.72405e-48	7	SNRPF
	5.12067e-51	0.274116	0.878	0.661	1.02413e-47	7	ARPC5L
	5.86051e-51	0.360434	0.813	0.616	1.1721e-47	7	TPI1
	1.21322e-50	0.329539	0.912	0.723	2.42644e-47	7	MYH9
	2.19555e-50	0.366998	0.924	0.779	4.3911e-47	7	SNRPE
	1.22872e-49	0.419057	0.766	0.585	2.45744e-46	7	H2AZ1
	1.35781e-49	0.383207	0.932	0.768	2.71563e-46	7	RAN
	2.99117e-49	0.344603	0.79	0.642	5.98233e-46	7	ENSSSCG00000027982
	4.84882e-49	0.263948	0.733	0.513	9.69763e-46	7	WDR83OS
	1.07314e-48	0.292119	0.644	0.457	2.14628e-45	7	IL6R
	1.942e-48	0.260853	0.805	0.65	3.88399e-45	7	CST7
	4.18622e-48	0.327118	0.792	0.581	8.37244e-45	7	TMEM258
	5.29355e-48	0.313286	0.723	0.568	1.05871e-44	7	MCUB
	1.33353e-47	0.282686	0.723	0.525	2.66705e-44	7	EML4
	1.12927e-46	0.300084	0.664	0.492	2.25853e-43	7	TNFRSF4
	2.94735e-46	0.360194	0.676	0.473	5.8947e-43	7	DYNLL1
	6.94332e-46	0.407587	0.891	0.801	1.38866e-42	7	STMN1
	2.1452e-45	0.337783	0.868	0.697	4.29039e-42	7	CALR
	2.46249e-44	0.291255	0.714	0.497	4.92499e-41	7	UQCRQ
	3.37949e-44	0.26668	0.767	0.656	6.75897e-41	7	NME1
	3.50295e-44	0.287146	0.719	0.544	7.0059e-41	7	NDUFA10
	1.03447e-43	0.267636	0.767	0.569	2.06893e-40	7	ILF2
	1.09576e-43	0.282302	0.737	0.528	2.19152e-40	7	TNFAIP8
	1.06156e-41	0.260181	0.743	0.553	2.12312e-38	7	SAMD9
	1.33192e-40	0.255322	0.736	0.515	2.66383e-37	7	NUDC
	3.1038e-40	0.271788	0.764	0.588	6.20761e-37	7	CMTM7
	2.02368e-37	0.307676	0.676	0.497	4.04736e-34	7	PGK1
	9.79805e-37	0.253136	0.834	0.659	1.95961e-33	7	RANBP1
	1.0239e-36	0.30275	0.685	0.514	2.04779e-33	7	PPM1G
	7.16982e-36	0.292585	0.644	0.431	1.43396e-32	7	SNRPD3
	1.12369e-32	0.257067	0.713	0.572	2.24738e-29	7	NDUFB11
	8.41804e-19	0.336134	0.971	0.916	1.68361e-15	7	TRBC1
	4.96214e-136	0.63172	0.995	0.982	9.92428e-133	8	PLAC8
	1.58515e-102	0.542151	0.772	0.726	3.17029e-99	8	MYL4
	6.2615e-95	0.974599	0.756	0.567	1.2523e-91	8	METTL8
	6.16411e-87	0.326611	0.715	0.542	1.23282e-83	8	ZBTB32
	1.04233e-78	0.60026	0.673	0.51	2.08467e-75	8	CCDC146
	1.07398e-68	1.02885	0.853	0.789	2.14795e-65	8	HLA-DRA
	5.17012e-66	0.925304	0.859	0.801	1.03402e-62	8	SLA-DQA
	1.35574e-63	0.908515	0.803	0.744	2.71148e-60	8	GPR183
	9.39832e-57	0.856939	0.854	0.801	1.87966e-53	8	ENSSSCG00000026913
	1.79171e-56	0.408661	0.989	0.976	3.58342e-53	8	IFITM1.1
	8.83722e-55	0.986234	0.756	0.661	1.76744e-51	8	VMP1
	3.2677e-54	0.509688	0.709	0.643	6.53539e-51	8	SLAMF7
	3.6005e-49	0.310389	0.684	0.483	7.201e-46	8	TNFRSF1B
	1.84932e-42	0.784976	0.824	0.789	3.69863e-39	8	TRGV10
	6.17665e-41	0.90854	0.652	0.644	1.23533e-37	8	ENSSSCG00000025166
	4.47163e-40	0.456006	0.93	0.914	8.94325e-37	8	CXCR4
	1.35378e-36	0.775512	0.791	0.745	2.70755e-33	8	LYST
	1.09486e-34	0.264234	0.65	0.611	2.18972e-31	8	LAG3
	5.98076e-34	0.811518	0.62	0.601	1.19615e-30	8	FGL2
	2.4724e-33	0.325015	0.974	0.953	4.9448e-30	8	ACTB
	3.54001e-27	0.583436	0.905	0.886	7.08002e-24	8	JUN
	1.43931e-25	0.272262	0.984	0.962	2.87861e-22	8	ARHGDIB
	2.66622e-24	0.474694	0.751	0.716	5.33245e-21	8	PMAIP1
	4.68593e-21	0.586954	0.688	0.718	9.37187e-18	8	ENSSSCG00000023584
	5.48591e-21	0.39475	0.595	0.537	1.09718e-17	8	ALCAM
	3.44302e-18	0.297925	0.914	0.895	6.88605e-15	8	S100A10
	2.97045e-17	0.251149	0.579	0.546	5.9409e-14	8	MYB
	9.94031e-17	0.422584	0.597	0.526	1.98806e-13	8	BCAS4
	3.75257e-16	0.626886	0.748	0.725	7.50514e-13	8	NMUR1
	3.29146e-14	0.301507	0.919	0.918	6.58292e-11	8	PFN1
	9.88106e-14	0.394314	0.84	0.814	1.97621e-10	8	RNF19A
	1.12628e-12	0.412864	0.655	0.641	2.25255e-09	8	HLA-DMA
	8.05926e-12	0.345165	0.822	0.825	1.61185e-08	8	KLF6
	6.83949e-11	0.566227	0.631	0.658	1.3679e-07	8	CST7
	3.395e-09	0.385577	0.686	0.686	6.78999e-06	8	NKG7
	1.15092e-08	0.254147	0.914	0.928	2.30184e-05	8	CALM1
	1.18322e-08	0.313157	0.678	0.65	2.36643e-05	8	EOGT
	1.32543e-08	0.254616	0.757	0.699	2.65086e-05	8	MICOS10
	2.5394e-08	0.57382	0.615	0.652	5.0788e-05	8	CTSH
	3.36822e-08	0.383247	0.728	0.714	6.73645e-05	8	GBP1
	3.89565e-08	0.315901	0.825	0.837	7.79131e-05	8	TNFAIP3
	4.31612e-08	0.50708	0.602	0.657	8.63224e-05	8	IKZF2
	1.05522e-07	0.33919	0.715	0.671	0.000211043	8	YWHAZ
	5.70995e-07	0.298519	0.782	0.797	0.00114199	8	FOXP1
	1.4146e-06	0.355856	0.741	0.715	0.0028292	8	LDHA
	1.88844e-06	0.49112	0.49	0.475	0.00377689	8	ITM2A
	3.21692e-06	0.349186	0.646	0.633	0.00643383	8	ITM2C
	5.13432e-06	0.37636	0.684	0.701	0.0102686	8	OSTF1
	2.65311e-05	0.337172	0.57	0.565	0.0530622	8	KLRG1
	7.75753e-05	0.268608	0.67	0.639	0.155151	8	ITGA4
	0.000263872	0.724378	0.503	0.549	0.527744	8	RGS2
	0.000649777	0.278875	0.654	0.651	1	8	PRDX6
	0.00121891	0.350884	0.594	0.601	1	8	CTRC
	0.00199759	0.271194	0.693	0.708	1	8	EIF5A
	0.00258013	0.284757	0.539	0.523	1	8	TTC39C
	0.00518733	0.297269	0.733	0.731	1	8	MYH9
	0.00613938	0.273968	0.754	0.812	1	8	ENSSSCG00000012961
	0.00637834	0.269818	0.458	0.447	1	8	SNX10
	2.2332e-11	0.324032	0.538	0.381	4.4664e-08	9	CFD
	6.03317e-05	2.31199	0.781	0.689	0.120663	9	CST3
	0.00872638	0.339329	0.839	0.783	1	9	IGLC
	7.12551e-226	3.79925	1	0.999	1.4251e-222	10	HBB
	2.07641e-225	3.5139	1	0.999	4.15281e-222	10	HBA1
	6.00982e-222	3.06317	0.992	0.702	1.20196e-218	10	HBM
	2.67921e-210	2.24513	0.983	0.676	5.35842e-207	10	ALAS2
	1.28761e-189	1.77879	0.981	0.701	2.57523e-186	10	ATP5IF1
	5.82662e-160	1.40955	0.901	0.686	1.16532e-156	10	ENSSSCG00000021391
	1.96211e-156	1.20079	0.901	0.717	3.92422e-153	10	ENSSSCG00000021159
	1.94784e-145	1.12737	0.937	0.684	3.89568e-142	10	RHEX
	3.86783e-132	0.952298	0.97	0.775	7.73565e-129	10	YBX3
	1.10713e-107	0.751173	0.86	0.502	2.21426e-104	10	SLC25A39
	6.12748e-101	0.53574	1	0.978	1.2255e-97	10	ENSSSCG00000014540
	2.05172e-88	0.454062	0.755	0.577	4.10343e-85	10	SPINK4
	6.14068e-87	0.984709	0.769	0.557	1.22814e-83	10	AHSP
	5.38647e-85	0.445399	0.686	0.352	1.07729e-81	10	GYPA
	9.63387e-79	0.803181	0.895	0.727	1.92677e-75	10	ENSSSCG00000024378
	4.33502e-75	0.543871	0.7	0.398	8.67003e-72	10	BLVRB
	1.2163e-73	0.270318	0.713	0.488	2.43261e-70	10	C4orf48
	5.10293e-73	0.455277	0.821	0.607	1.02059e-69	10	MARCHF2
	4.49233e-69	0.393716	0.705	0.451	8.98466e-66	10	PRXL2A
	1.12806e-57	0.551097	0.876	0.648	2.25613e-54	10	PRDX2
	7.82359e-55	0.46556	0.741	0.575	1.56472e-51	10	PIK3AP1
	2.4805e-54	0.331187	0.645	0.462	4.961e-51	10	DMTN
	2.46174e-53	0.494866	0.895	0.655	4.92347e-50	10	GABARAPL2
	1.93145e-46	0.269891	0.645	0.512	3.86291e-43	10	INMT
	9.15137e-42	0.38472	0.829	0.742	1.83027e-38	10	SGK1
	1.6121e-39	0.324939	0.664	0.561	3.22419e-36	10	CRAT
	9.83101e-33	0.560032	0.65	0.554	1.9662e-29	10	TENT5C
	3.80893e-31	0.274823	0.835	0.663	7.61785e-28	10	ANXA1
	1.42162e-30	0.354379	0.777	0.692	2.84325e-27	10	SYTL3
	7.8434e-30	0.403446	0.689	0.615	1.56868e-26	10	ENSSSCG00000012008
	2.58853e-29	0.346514	0.661	0.659	5.17706e-26	10	SLC4A4
	2.06165e-18	0.299104	0.683	0.609	4.12329e-15	10	R3HDM4
	2.97101e-17	0.323917	0.601	0.504	5.94201e-14	10	NCOA4
	2.15466e-16	0.340351	0.559	0.52	4.30933e-13	10	FCER1A
	1.35337e-15	0.262296	0.576	0.601	2.70673e-12	10	IL9R
	6.70258e-14	0.431774	0.51	0.36	1.34052e-10	10	ENSSSCG00000025681
	5.76008e-06	0.256172	0.556	0.618	0.0115202	10	HVCN1
	0.00455587	0.409009	0.499	0.59	1	10	TRDC
	1.21426e-123	0.776533	1	0.976	2.42853e-120	11	IFITM1.1
	3.10222e-122	0.967599	1	0.994	6.20445e-119	11	TMSB10
	3.63435e-102	0.640679	0.848	0.537	7.2687e-99	11	BAG3
	2.74388e-100	0.434834	1	1	5.48776e-97	11	TMSB4X.1
	6.88291e-96	0.922901	0.991	0.953	1.37658e-92	11	ACTB
	9.07235e-94	1.35771	0.952	0.689	1.81447e-90	11	S100A4
	1.22738e-85	0.985176	0.988	0.916	2.45476e-82	11	ACTG1
	2.42626e-81	1.16429	0.935	0.732	4.85252e-78	11	ITGB1
	3.50762e-80	0.92173	0.988	0.893	7.01523e-77	11	S100A10
	2.6916e-78	0.832756	0.988	0.811	5.3832e-75	11	SRGN
	3.42716e-78	0.417683	1	0.998	6.85431e-75	11	MT-CO1
	5.58158e-76	0.819027	0.78	0.538	1.11632e-72	11	CTLA4
	4.21762e-73	0.368875	1	0.999	8.43523e-70	11	MT-CO2
	1.4744e-72	0.942552	0.976	0.934	2.94879e-69	11	RGS1
	1.8652e-72	0.974808	0.943	0.742	3.7304e-69	11	GPR183
	4.7342e-70	0.412664	0.815	0.658	9.4684e-67	11	CD9
	4.9245e-70	0.894405	0.976	0.834	9.849e-67	11	TNFAIP3
	9.02489e-68	0.831992	0.943	0.777	1.80498e-64	11	TSPO
	7.55424e-66	0.824734	0.759	0.65	1.51085e-62	11	FOXP3
	2.24354e-63	0.858242	0.857	0.643	4.48709e-60	11	S100A6
	3.04478e-63	0.385165	0.807	0.654	6.08956e-60	11	FRMD4B
	6.95294e-62	0.898515	0.89	0.666	1.39059e-58	11	CEBPD
	1.18893e-60	0.89117	0.908	0.726	2.37787e-57	11	CREM
	2.72293e-59	0.822258	0.938	0.713	5.44587e-56	11	UCP2
	1.43103e-58	0.644494	0.985	0.973	2.86206e-55	11	RAC2
	6.42575e-58	0.860651	0.857	0.677	1.28515e-54	11	ANXA2
	8.74324e-58	0.603343	0.973	0.926	1.74865e-54	11	CALM1
	3.05785e-57	0.256019	0.765	0.505	6.11571e-54	11	GADD45B
	4.95802e-57	0.674442	0.905	0.74	9.91604e-54	11	ENSSSCG00000005339
	5.43277e-56	0.689122	0.833	0.613	1.08655e-52	11	PPIL4
	3.06325e-55	0.707302	0.839	0.709	6.1265e-52	11	PDE4B
	2.60848e-52	0.657312	0.789	0.463	5.21697e-49	11	EMB
	9.44229e-52	0.688831	0.902	0.681	1.88846e-48	11	JUNB
	1.74787e-51	0.636371	0.982	0.917	3.49574e-48	11	PFN1
	1.36072e-50	0.844752	0.92	0.811	2.72144e-47	11	BTG2
	5.07444e-50	0.809341	0.866	0.661	1.01489e-46	11	VMP1
	9.87188e-50	0.303042	0.735	0.588	1.97438e-46	11	METRNL
	3.21635e-49	0.491872	0.988	0.962	6.43269e-46	11	ARHGDIB
	2.43114e-48	0.774133	0.884	0.707	4.86229e-45	11	TAGLN2
	4.53363e-48	0.335407	0.726	0.589	9.06727e-45	11	ENSSSCG00000022111
	6.07085e-48	0.74323	0.958	0.822	1.21417e-44	11	KLF6
	6.08692e-48	0.785313	0.833	0.669	1.21738e-44	11	SAMHD1
	4.9649e-47	0.50452	0.872	0.68	9.92979e-44	11	CDK2AP2
	1.18517e-46	0.295074	1	1	2.37033e-43	11	MT-CO3
	2.14851e-46	0.547771	0.976	0.92	4.29703e-43	11	ARPC3
	6.02998e-46	0.431364	0.795	0.521	1.206e-42	11	ESYT1
	1.99948e-45	0.307774	0.792	0.69	3.99896e-42	11	ADAM19
	2.7304e-45	0.470757	0.705	0.548	5.46079e-42	11	LONRF1
	6.47073e-45	0.427863	0.744	0.589	1.29415e-41	11	CRIM1
	7.71963e-45	0.308978	0.804	0.714	1.54393e-41	11	ENSSSCG00000027969
	8.60488e-45	0.494172	0.807	0.648	1.72098e-41	11	EOGT
	2.78348e-44	0.406304	0.72	0.476	5.56695e-41	11	CRYBG1
	3.3123e-44	0.321307	0.997	0.978	6.6246e-41	11	ENSSSCG00000014540
	1.81355e-43	0.492916	0.815	0.682	3.6271e-40	11	CARD19
	3.36052e-42	0.370306	0.732	0.625	6.72105e-39	11	LMNA
	2.40249e-41	0.743565	0.923	0.82	4.80498e-38	11	VIM
	2.42132e-41	0.484913	0.964	0.925	4.84264e-38	11	ENSSSCG00000012974
	3.76523e-39	0.529283	0.732	0.543	7.53047e-36	11	RGS2
	9.14357e-39	0.279259	0.804	0.591	1.82871e-35	11	TIPARP
	1.16529e-38	0.266011	0.75	0.665	2.33057e-35	11	HES1
	1.39146e-38	0.588316	0.857	0.789	2.78292e-35	11	TRGV10
	2.83151e-38	0.4477	0.72	0.482	5.66301e-35	11	CAPN2
	1.33892e-37	0.55092	0.815	0.636	2.67784e-34	11	DUSP1
	1.84905e-37	0.490579	0.771	0.653	3.69811e-34	11	NR4A2
	2.01737e-37	0.626337	0.857	0.714	4.03474e-34	11	PMAIP1
	4.77936e-37	0.305798	0.786	0.634	9.55873e-34	11	CENPH
	7.23677e-37	0.482436	0.89	0.801	1.44735e-33	11	ENSSSCG00000026913
	1.45774e-36	0.391403	0.824	0.708	2.91548e-33	11	IL4R
	2.26996e-36	0.610295	0.842	0.736	4.53992e-33	11	DAPL1
	2.38813e-36	0.459639	0.83	0.678	4.77627e-33	11	CYCS.1
	5.79265e-36	0.889004	0.768	0.507	1.15853e-32	11	LGALS1
	8.39041e-36	0.459404	0.747	0.64	1.67808e-32	11	CGA
	1.66944e-35	0.551786	0.878	0.804	3.33887e-32	11	STMN1
	2.49981e-35	0.642088	0.783	0.585	4.99963e-32	11	ARID5B
	1.1858e-34	0.554399	0.967	0.9	2.37161e-31	11	LCP1
	4.93524e-34	0.660928	0.646	0.399	9.87048e-31	11	PRDM1
	1.92554e-33	0.480735	0.78	0.637	3.85109e-30	11	PPP1R15A
	5.31621e-33	0.459146	0.824	0.638	1.06324e-29	11	CARHSP1
	2.52409e-32	0.445809	0.857	0.744	5.04817e-29	11	ISCA1
	3.67851e-32	0.567325	0.738	0.516	7.35703e-29	11	CD28
	1.1687e-31	0.319604	0.789	0.666	2.33739e-28	11	LXN
	3.30287e-31	0.483827	0.833	0.624	6.60573e-28	11	ATP5MC1
	4.29527e-31	0.436261	0.988	0.936	8.59053e-28	11	CORO1A
	4.14452e-30	0.602624	0.688	0.572	8.28903e-27	11	METTL8
	4.48892e-30	0.421996	0.804	0.591	8.97785e-27	11	CMTM7
	4.9467e-30	0.495231	0.777	0.559	9.89341e-27	11	PFDN4
	1.30524e-29	0.60492	0.795	0.625	2.61049e-26	11	TXN
	2.11335e-29	0.530036	0.807	0.63	4.22669e-26	11	PLP2
	4.85988e-29	0.397383	0.827	0.716	9.71976e-26	11	ENSSSCG00000017090
	1.26388e-28	0.278856	0.72	0.646	2.52775e-25	11	MT3
	1.28771e-28	0.359954	0.729	0.565	2.57541e-25	11	RILPL2
	2.1276e-28	0.595909	0.964	0.913	4.2552e-25	11	CXCR4
	3.59217e-28	0.493636	0.86	0.696	7.18433e-25	11	GNAI2
	3.87151e-28	0.433637	0.917	0.853	7.74302e-25	11	YWHAB
	1.68318e-27	0.379441	0.771	0.602	3.36636e-24	11	FERMT3
	1.92217e-26	0.567809	0.839	0.687	3.84434e-23	11	MYCBP2
	2.41279e-26	0.379363	0.658	0.6	4.82558e-23	11	CCR5
	8.3245e-26	0.487534	0.824	0.74	1.6649e-22	11	GATA3
	3.11979e-25	0.356377	0.804	0.648	6.23958e-22	11	PRDX6
	4.33132e-25	0.41913	0.792	0.595	8.66263e-22	11	PARP1
	6.34376e-25	0.506007	0.676	0.487	1.26875e-21	11	TNFRSF1B
	6.42592e-25	0.331412	0.857	0.713	1.28518e-21	11	SP140
	2.25695e-24	0.393157	0.771	0.595	4.5139e-21	11	SH2D1A
	3.10561e-24	0.271169	0.682	0.496	6.21122e-21	11	ICOS
	3.34577e-24	0.442697	0.613	0.367	6.69154e-21	11	NIBAN1
	3.84461e-24	0.253214	0.64	0.601	7.68923e-21	11	CXCR6
	5.70059e-24	0.590137	0.887	0.788	1.14012e-20	11	ZFP36L1
	9.72195e-24	0.410765	0.661	0.481	1.94439e-20	11	FOXN2
	1.2542e-23	0.421835	0.792	0.6	2.50841e-20	11	PSMB6
	1.79824e-23	0.454355	0.842	0.778	3.59649e-20	11	YBX3
	1.03165e-22	0.307121	0.839	0.757	2.06329e-19	11	PSMB9.1
	2.69212e-22	0.418219	0.699	0.519	5.38423e-19	11	TTC39C
	2.74008e-22	0.392787	0.75	0.585	5.48015e-19	11	IL2RG
	5.36985e-22	0.355989	0.863	0.69	1.07397e-18	11	ARPC2
	1.0654e-21	0.397039	0.893	0.763	2.1308e-18	11	CAP1
	1.53253e-21	0.306764	0.851	0.663	3.06506e-18	11	ANXA1
	1.71562e-21	0.371577	0.815	0.629	3.43123e-18	11	ARHGAP30
	5.47656e-21	0.277924	0.979	0.968	1.09531e-17	11	GAPDH
	7.19947e-21	0.323159	0.804	0.647	1.43989e-17	11	CTSH
	7.64512e-21	0.25533	0.774	0.665	1.52902e-17	11	ENSSSCG00000026096
	8.24807e-21	0.459189	0.899	0.845	1.64961e-17	11	CD63
	8.74646e-21	0.539333	0.673	0.534	1.74929e-17	11	TNFAIP8
	1.38044e-20	0.416224	0.833	0.685	2.76088e-17	11	NDUFA13
	7.0705e-20	0.289076	0.705	0.572	1.4141e-16	11	DAPP1
	1.07151e-19	0.353691	0.839	0.664	2.14302e-16	11	SLC25A5
	1.30174e-19	0.502056	0.863	0.772	2.60348e-16	11	ARPC5
	2.89751e-19	0.418655	0.696	0.717	5.79502e-16	11	ENSSSCG00000023584
	3.73217e-19	0.354643	0.917	0.784	7.46434e-16	11	COX5B
	5.82707e-19	0.476056	0.943	0.886	1.16541e-15	11	JUN
	1.11417e-18	0.367585	0.729	0.582	2.22834e-15	11	SEC11C
	1.58964e-18	0.269349	0.774	0.646	3.17928e-15	11	ENSSSCG00000027982
	1.66825e-18	0.323062	0.994	0.97	3.3365e-15	11	SAT1
	2.01987e-18	0.301411	0.783	0.586	4.03974e-15	11	TMEM258
	5.00017e-18	0.301426	0.842	0.723	1.00003e-14	11	HDGF
	6.83924e-18	0.299544	0.932	0.847	1.36785e-14	11	EMP3
	8.28075e-18	0.343389	0.964	0.907	1.65615e-14	11	COX8A
	1.01134e-17	0.267949	0.625	0.575	2.02267e-14	11	CCR4
	1.1844e-17	0.407305	0.812	0.701	2.3688e-14	11	TALDO1
	1.57468e-17	0.403155	0.851	0.713	3.14937e-14	11	LDHA
	2.49405e-17	0.548254	0.622	0.497	4.98809e-14	11	TNFRSF4
	4.25749e-17	0.394256	0.923	0.819	8.51497e-14	11	MSN
	4.4555e-17	0.305274	0.708	0.56	8.911e-14	11	CD6
	1.22049e-16	0.364214	0.872	0.756	2.44098e-13	11	UBL5
	2.32878e-16	0.367515	0.908	0.835	4.65756e-13	11	DBI
	2.71832e-16	0.350619	0.842	0.688	5.43663e-13	11	CALM3
	3.43545e-16	0.325827	0.673	0.501	6.8709e-13	11	PGK1
	4.57423e-16	0.255894	0.634	0.534	9.14846e-13	11	SERPINI1
	5.35497e-16	0.399981	0.845	0.768	1.07099e-12	11	HSP90AA1
	6.42203e-16	0.402692	0.83	0.738	1.28441e-12	11	GNB2
	8.06185e-16	0.321767	0.83	0.751	1.61237e-12	11	ENSSSCG00000003555
	9.31718e-16	0.397812	0.869	0.711	1.86344e-12	11	GBP1
	2.19361e-15	0.362826	0.777	0.649	4.38722e-12	11	COX7A2
	2.28702e-15	0.360264	0.75	0.6	4.57404e-12	11	CYRIB
	5.13128e-15	0.323136	0.83	0.731	1.02626e-11	11	CAPZA1
	7.16128e-15	0.354088	0.89	0.827	1.43226e-11	11	HINT1
	7.95078e-15	0.3607	0.708	0.623	1.59016e-11	11	SMS
	1.18339e-14	0.34114	0.637	0.527	2.36678e-11	11	ANXA5
	1.4019e-14	0.380808	0.655	0.499	2.8038e-11	11	IRF1
	1.73766e-14	0.275582	0.976	0.935	3.47531e-11	11	MT-ND5
	6.12015e-14	0.367078	0.83	0.745	1.22403e-10	11	TOX
	6.37306e-14	0.272962	0.848	0.689	1.27461e-10	11	ERH
	7.3547e-14	0.374387	0.744	0.609	1.47094e-10	11	PRDX1
	1.28251e-13	0.254939	0.78	0.605	2.56503e-10	11	NDUFB8
	1.41013e-13	0.270851	0.753	0.625	2.82025e-10	11	AP2S1
	1.95743e-13	0.377607	0.655	0.633	3.91486e-10	11	F2R
	3.85876e-13	0.337675	0.893	0.794	7.71752e-10	11	FOXP1
	4.26012e-13	0.266227	0.682	0.551	8.52024e-10	11	ADGRE5
	4.4535e-13	0.328102	0.857	0.742	8.90699e-10	11	COX17
	5.2829e-13	0.260091	0.548	0.342	1.05658e-09	11	BATF
	6.01497e-13	0.324157	0.774	0.659	1.20299e-09	11	GABARAPL2
	9.58949e-13	0.303539	0.848	0.792	1.9179e-09	11	ENSSSCG00000001377
	1.70111e-12	0.315456	0.631	0.478	3.40223e-09	11	DYNLL1
	1.86368e-12	0.339872	0.792	0.673	3.72735e-09	11	ACTR3
	8.34269e-12	0.258162	0.732	0.595	1.66854e-08	11	NDUFA1
	2.03419e-11	0.298885	0.789	0.696	4.06839e-08	11	EIF3L
	3.07331e-11	0.322235	0.765	0.681	6.14662e-08	11	GRB2
	2.38647e-10	0.256094	0.673	0.514	4.77294e-07	11	DYNLRB1
	2.57615e-10	0.25763	0.795	0.71	5.15229e-07	11	TMEM160
	3.55794e-10	0.271473	0.69	0.622	7.11589e-07	11	SLC9A3R1
	4.2838e-10	0.318777	0.646	0.533	8.56759e-07	11	AQP3
	5.80623e-10	0.275301	0.673	0.552	1.16125e-06	11	STING1
	8.52066e-10	0.287098	0.83	0.749	1.70413e-06	11	JPT1
	8.67655e-10	0.30515	0.854	0.813	1.73531e-06	11	COX5A
	1.25244e-09	0.326377	0.795	0.711	2.50488e-06	11	NDUFA4
	1.3399e-09	0.293146	0.786	0.712	2.67981e-06	11	MACF1
	1.4362e-09	0.28915	0.756	0.664	2.8724e-06	11	SIT1
	1.44156e-09	0.355014	0.729	0.643	2.88313e-06	11	RORA
	1.87885e-09	0.353618	0.601	0.511	3.7577e-06	11	S100A11
	2.92369e-09	0.34103	0.673	0.629	5.84737e-06	11	CD4
	4.28679e-09	0.282729	0.836	0.794	8.57359e-06	11	TPM3
	4.42844e-09	0.309349	0.768	0.706	8.85688e-06	11	ITGB2
	5.03971e-09	0.317146	0.711	0.588	1.00794e-05	11	CLEC2B
	5.75443e-09	0.295178	0.798	0.73	1.15089e-05	11	MYH9
	2.32219e-08	0.275684	0.634	0.548	4.64438e-05	11	UQCR10
	2.51451e-08	0.275995	0.589	0.548	5.02902e-05	11	FAS
	5.28827e-08	0.528362	0.631	0.655	0.000105765	11	IKZF2
	5.62231e-08	0.460824	0.539	0.394	0.000112446	11	NPY
	1.30911e-07	0.308841	0.756	0.681	0.000261823	11	CNN2
	2.66895e-07	0.257295	0.812	0.748	0.000533789	11	SEM1
	2.85554e-07	0.252562	0.631	0.518	0.000571109	11	TMCO1
	9.34611e-07	0.266418	0.768	0.689	0.00186922	11	SEC61G
	1.89968e-06	0.401257	0.586	0.615	0.00379936	11	TOP2A
	4.11778e-06	0.408184	0.848	0.796	0.00823555	11	CD69
	4.95546e-06	0.253864	0.747	0.678	0.00991091	11	ZNF292
	1.25664e-05	0.255958	0.554	0.533	0.0251328	11	TIFA.1
	4.48121e-05	0.255061	0.688	0.608	0.0896243	11	NFKBIA
	0.000116366	0.276103	0.646	0.614	0.232732	11	ST8SIA4
	0.00132464	0.266683	0.61	0.548	1	11	TAGAP
	7.51539e-148	1.8748	0.955	0.685	1.50308e-144	12	RHEX
	5.48134e-138	1.61521	0.979	0.776	1.09627e-134	12	YBX3
	1.83822e-107	1.36121	0.918	0.727	3.67643e-104	12	ENSSSCG00000024378
	2.82041e-88	0.926775	0.983	0.812	5.64082e-85	12	SRGN
	3.86039e-78	0.937447	0.969	0.689	7.72079e-75	12	S100A4
	2.91663e-76	1.02688	0.925	0.802	5.83327e-73	12	CAPG
	9.97263e-62	0.875429	0.805	0.692	1.99453e-58	12	SYTL3
	9.83047e-61	0.984299	0.853	0.739	1.96609e-57	12	GATA3
	1.10951e-60	1.05978	0.849	0.664	2.21901e-57	12	ANXA1
	7.39635e-52	0.732683	0.942	0.863	1.47927e-48	12	TXNIP
	1.23075e-46	0.455971	1	0.973	2.4615e-43	12	RAC2
	6.60626e-46	0.546352	0.743	0.508	1.32125e-42	12	LGALS1
	4.48779e-44	0.47537	0.997	0.953	8.97558e-41	12	ACTB
	3.04337e-42	0.322024	1	0.994	6.08673e-39	12	TMSB10
	3.82425e-40	0.677908	0.908	0.845	7.64851e-37	12	CD63
	5.2433e-40	0.479356	0.647	0.518	1.04866e-36	12	FCER1A
	2.24902e-39	0.608134	0.791	0.63	4.49804e-36	12	ITM2C
	3.56663e-38	0.633456	0.901	0.715	7.13326e-35	12	UCP2
	5.77193e-37	0.325961	0.658	0.581	1.15439e-33	12	ENSSSCG00000028443
	6.15094e-37	0.569569	0.921	0.819	1.23019e-33	12	MSN
	1.07327e-34	0.409987	0.736	0.689	2.14654e-31	12	ENSSSCG00000013277
	2.36809e-33	0.384317	0.651	0.599	4.73618e-30	12	IL9R
	3.74797e-31	0.446004	0.928	0.82	7.49594e-28	12	VIM
	6.26515e-31	0.805984	0.668	0.577	1.25303e-27	12	PIK3AP1
	1.66651e-28	0.474813	0.729	0.7	3.33301e-25	12	LAT2
	4.02666e-27	0.426051	0.675	0.462	8.05332e-24	12	TIMP1
	4.5896e-27	0.518049	0.661	0.659	9.1792e-24	12	SLC4A4
	4.77934e-26	0.277784	0.623	0.52	9.55869e-23	12	LY9
	2.82881e-25	0.385647	0.949	0.874	5.65762e-22	12	CTSW
	3.11436e-25	0.447367	0.921	0.847	6.22872e-22	12	EMP3
	7.33919e-25	0.471679	0.654	0.646	1.46784e-21	12	SLAMF7
	4.59357e-24	0.33424	0.685	0.672	9.18714e-21	12	CPPED1
	7.46373e-24	0.381833	0.969	0.933	1.49275e-20	12	PPIAL4A
	7.76443e-24	0.443306	0.884	0.793	1.55289e-20	12	TPM3
	1.14647e-22	0.596611	0.795	0.79	2.29294e-19	12	TRGV10
	3.59388e-22	0.590845	0.654	0.616	7.18776e-19	12	ENSSSCG00000012008
	6.94107e-22	0.422709	0.682	0.594	1.38821e-18	12	TIPARP
	2.77134e-21	0.598708	0.805	0.803	5.54268e-18	12	ENSSSCG00000026913
	1.48501e-20	0.529354	0.795	0.746	2.97002e-17	12	LYST
	3.4419e-20	0.289526	0.997	0.968	6.88381e-17	12	GAPDH
	9.34716e-20	0.323286	0.962	0.925	1.86943e-16	12	ENSSSCG00000012974
	2.02221e-19	0.365967	0.938	0.901	4.04442e-16	12	LCP1
	9.68615e-18	0.265449	0.976	0.917	1.93723e-14	12	PFN1
	8.10348e-17	0.300209	0.812	0.681	1.6207e-13	12	GRB2
	1.45676e-16	0.387555	0.914	0.886	2.91352e-13	12	JUN
	6.32691e-16	0.30879	0.651	0.634	1.26538e-12	12	DHRS3
	1.03097e-15	0.334636	0.743	0.685	2.06195e-12	12	NKG7
	1.04551e-15	0.47161	0.644	0.547	2.09103e-12	12	TAGAP
	1.11873e-15	0.311763	0.589	0.592	2.23746e-12	12	DOCK5
	2.0339e-15	0.577634	0.627	0.617	4.0678e-12	12	HVCN1
	2.45705e-15	0.267672	0.671	0.58	4.9141e-12	12	SSRP1
	3.33324e-14	0.278464	0.654	0.535	6.66649e-11	12	TNFAIP8
	4.66544e-14	0.362501	0.791	0.745	9.33088e-11	12	GPR183
	9.0916e-14	0.251729	0.654	0.526	1.81832e-10	12	RAD21
	1.3851e-12	0.303824	0.784	0.705	2.77019e-09	12	ITGB2
	5.80058e-12	0.252397	0.716	0.666	1.16012e-08	12	SIT1
	7.69118e-12	0.332076	0.798	0.745	1.53824e-08	12	EZR
	1.38917e-11	0.263024	0.781	0.71	2.77834e-08	12	TAGLN2
	2.65212e-11	0.429417	0.572	0.586	5.30425e-08	12	VCL
	8.18141e-11	0.281176	0.627	0.595	1.63628e-07	12	ENSSSCG00000028069
	1.36042e-10	0.256512	0.901	0.854	2.72085e-07	12	YWHAB
	1.54152e-10	0.364202	0.712	0.701	3.08304e-07	12	RTN3
	1.43631e-09	0.250598	0.805	0.765	2.87263e-06	12	CAP1
	1.5653e-09	0.312132	0.647	0.64	3.13059e-06	12	DUSP1
	1.95065e-09	0.352549	0.623	0.718	3.90129e-06	12	ENSSSCG00000027969
	2.39093e-09	0.325738	0.592	0.533	4.78185e-06	12	EML4
	5.24628e-09	0.640887	0.671	0.746	1.04926e-05	12	SGK1
	1.62806e-08	0.328982	0.658	0.624	3.25612e-05	12	TPI1
	6.98414e-08	0.255446	0.719	0.66	0.000139683	12	GABARAPL2
	1.52899e-07	0.286552	0.747	0.759	0.000305799	12	PSMB9.1
	3.63537e-07	0.63491	0.479	0.409	0.000727073	12	ENSSSCG00000026009
	7.38795e-07	0.276774	0.61	0.668	0.00147759	12	ST6GALNAC4
	1.24285e-06	0.264866	0.767	0.753	0.0024857	12	SMC3
	4.04587e-06	0.251436	0.675	0.629	0.00809174	12	ENSSSCG00000023670
	1.36474e-05	0.346309	0.62	0.696	0.0272947	12	PLXND1
	1.95446e-05	0.350802	0.671	0.711	0.0390892	12	IL4R
	5.6168e-05	0.256466	0.517	0.534	0.112336	12	FOS
	0.000156668	0.515331	0.514	0.589	0.313337	12	TRDC
	0.000224345	0.327553	0.582	0.615	0.448689	12	ST8SIA4
	0.00179833	0.27117	0.445	0.46	1	12	ATG4C
	4.06864e-152	2.9357	0.996	0.687	8.13727e-149	13	CCL5
	1.56564e-140	1.89563	0.988	0.678	3.13129e-137	13	ALAS2
	4.1414e-140	2.7332	1	0.999	8.2828e-137	13	HBA1
	7.09664e-138	2.86284	1	0.999	1.41933e-134	13	HBB
	6.85008e-134	2.21883	0.98	0.704	1.37002e-130	13	HBM
	5.82216e-129	1.05923	0.931	0.533	1.16443e-125	13	GZMA.1
	4.45947e-119	0.498902	0.886	0.354	8.91894e-116	13	ENSSSCG00000025681
	3.32454e-117	0.996641	0.919	0.676	6.64909e-114	13	KLRK1
	2.45197e-116	0.936501	0.935	0.718	4.90394e-113	13	ENSSSCG00000021159
	2.22543e-114	1.5891	0.992	0.703	4.45087e-111	13	ATP5IF1
	4.89025e-114	2.26966	0.894	0.425	9.7805e-111	13	GNLY
	3.10761e-112	0.496399	0.89	0.577	6.21522e-109	13	SPINK4
	1.91036e-107	0.710507	0.907	0.557	3.82072e-104	13	AHSP
	2.82771e-95	0.370823	0.866	0.45	5.65543e-92	13	PRXL2A
	6.68722e-95	0.723338	0.862	0.452	1.33744e-91	13	FCER1G
	8.95082e-95	0.423927	0.809	0.408	1.79016e-91	13	ENSSSCG00000000640
	9.94051e-95	0.833232	0.89	0.688	1.9881e-91	13	ENSSSCG00000021391
	2.77464e-92	0.738859	0.935	0.504	5.54927e-89	13	SLC25A39
	7.80043e-90	0.929309	0.972	0.681	1.56009e-86	13	NKG7
	4.93832e-89	0.801585	0.854	0.673	9.87664e-86	13	ENSSSCG00000008032
	1.17249e-85	0.296326	0.866	0.559	2.34498e-82	13	CRAT
	3.44583e-73	0.360153	0.813	0.399	6.89165e-70	13	BLVRB
	1.03939e-72	0.261879	0.793	0.609	2.07879e-69	13	S100A1
	1.71798e-69	0.291499	0.768	0.354	3.43596e-66	13	GYPA
	1.36286e-68	0.42964	0.858	0.552	2.72572e-65	13	TENT5C
	8.5745e-67	0.449708	0.894	0.607	1.7149e-63	13	MARCHF2
	9.76363e-67	0.393418	0.878	0.596	1.95273e-63	13	CTRC
	1.97879e-61	0.499582	0.724	0.291	3.95758e-58	13	GZMH
	6.93938e-57	0.503552	0.923	0.629	1.38788e-53	13	ITM2C
	1.35486e-55	0.60818	0.776	0.485	2.70972e-52	13	IL2RB
	4.339e-51	0.373695	0.837	0.714	8.67799e-48	13	ENSSSCG00000023584
	4.87457e-51	0.628691	0.911	0.649	9.74914e-48	13	PRDX2
	9.21618e-43	0.404392	0.833	0.517	1.84324e-39	13	BNIP3L
	4.59951e-42	0.343029	0.996	0.978	9.19903e-39	13	ENSSSCG00000014540
	2.19652e-39	0.449586	0.821	0.723	4.39303e-36	13	ENSSSCG00000028695
	9.40969e-37	0.634212	0.695	0.451	1.88194e-33	13	HOPX
	1.01112e-32	0.363154	0.74	0.501	2.02223e-29	13	TFDP2
	2.42506e-31	0.270296	0.776	0.502	4.85012e-28	13	NCOA4
	8.56047e-29	0.323264	0.711	0.485	1.71209e-25	13	PRF1
	1.33704e-28	0.444152	0.825	0.654	2.67409e-25	13	CST7
	4.46889e-26	0.319168	0.699	0.6	8.93777e-23	13	FGL2
	5.30857e-24	0.418032	0.748	0.551	1.06171e-20	13	ADGRE5
	7.27044e-24	0.361723	0.732	0.661	1.45409e-20	13	MYL9
	1.02273e-23	0.458734	0.797	0.723	2.04547e-20	13	ENSSSCG00000025317
	3.09241e-23	0.388699	0.728	0.546	6.18481e-20	13	GZMM
	4.47102e-23	0.347052	0.862	0.658	8.94203e-20	13	GABARAPL2
	7.62242e-22	0.335354	0.679	0.534	1.52448e-18	13	SYTL2
	2.05511e-12	0.322518	0.626	0.517	4.11023e-09	13	LITAF
	4.8254e-10	0.278674	0.533	0.391	9.6508e-07	13	ZEB2
	5.00612e-10	0.264569	0.756	0.692	1.00122e-06	13	CD8A
	2.99547e-07	0.262094	0.593	0.592	0.000599095	13	METRNL
	0.00287825	0.310682	0.52	0.488	1	13	TYROBP
	8.69251e-111	2.3074	0.994	0.539	1.7385e-107	14	AC087632.1
	5.1451e-109	2.24878	1	0.75	1.02902e-105	14	ENSSSCG00000003555
	1.42919e-108	1.86432	1	0.923	2.85838e-105	14	ENSSSCG00000009327
	8.81202e-108	2.18328	1	0.664	1.7624e-104	14	ENSSSCG00000026096
	2.52553e-107	2.17134	1	0.588	5.05106e-104	14	H2AZ1
	4.12731e-107	2.27654	1	0.803	8.25463e-104	14	STMN1
	6.87107e-105	2.15748	1	0.762	1.37421e-101	14	TUBA1B
	6.6533e-104	2.37582	0.988	0.589	1.33066e-100	14	TUBB
	3.75556e-99	1.52151	1	0.917	7.51112e-96	14	PFN1
	1.49796e-98	1.5683	0.97	0.594	2.99591e-95	14	LMNB1
	2.16222e-96	1.41492	1	0.833	4.32444e-93	14	H2AZ2
	3.61266e-96	1.46452	1	0.994	7.22533e-93	14	TMSB10
	4.845e-96	1.47529	1	0.953	9.69e-93	14	ACTB
	2.31666e-95	1.32814	1	0.801	4.63332e-92	14	ATP5MC3
	1.00115e-93	1.50191	0.94	0.459	2.0023e-90	14	RRM2.1
	2.64514e-92	1.06861	1	0.933	5.29029e-89	14	PPIAL4A
	1.87211e-91	1.24521	1	0.827	3.74422e-88	14	HINT1
	6.40558e-91	1.63733	0.994	0.917	1.28112e-87	14	ACTG1
	9.79713e-91	1.1214	1	0.925	1.95943e-87	14	ENSSSCG00000012974
	1.20654e-90	1.69451	0.964	0.626	2.41307e-87	14	PCNA
	8.82472e-86	1.52357	0.982	0.678	1.76494e-82	14	ANXA2
	1.314e-85	1.16273	0.994	0.807	2.62801e-82	14	ENSSSCG00000012961
	2.94735e-85	1.1759	0.988	0.779	5.89471e-82	14	ATP5L
	3.9263e-85	1.4603	0.994	0.708	7.85259e-82	14	TAGLN2
	1.37029e-84	1.12844	0.929	0.584	2.74058e-81	14	MCM4
	9.44001e-84	1.29249	0.946	0.455	1.888e-80	14	RPA3
	1.47137e-83	0.885228	0.911	0.436	2.94274e-80	14	MCM3
	6.64744e-83	1.08169	1	0.937	1.32949e-79	14	CORO1A
	1.04003e-82	1.09916	0.905	0.359	2.08005e-79	14	SMC2
	9.39396e-82	1.16393	0.994	0.772	1.87879e-78	14	RAN
	2.1376e-81	0.96725	1	0.963	4.2752e-78	14	ARHGDIB
	1.70239e-80	0.702416	1	0.998	3.40478e-77	14	ENSSSCG00000023690
	2.55457e-79	1.11481	0.976	0.624	5.10913e-76	14	AP2S1
	1.29188e-78	1.3075	0.97	0.608	2.58377e-75	14	PRDX1
	1.30018e-78	1.09115	0.982	0.549	2.60035e-75	14	USP1
	3.99046e-78	0.939627	1	0.926	7.98092e-75	14	CALM1
	5.21629e-78	0.830827	0.881	0.504	1.04326e-74	14	CENPS
	5.33414e-78	0.978157	0.899	0.614	1.06683e-74	14	E2F1
	8.06541e-78	1.22403	0.976	0.625	1.61308e-74	14	TXN
	8.37605e-77	1.25111	0.964	0.723	1.67521e-73	14	ENSSSCG00000008676
	2.27566e-76	1.0423	0.952	0.631	4.55132e-73	14	RFC2
	2.38747e-76	0.863946	1	0.964	4.77494e-73	14	YBX1
	8.01233e-76	1.09951	0.929	0.548	1.60247e-72	14	DHFR
	7.02177e-75	1.07488	0.982	0.778	1.40435e-71	14	PARP6.1
	7.9516e-75	1.16787	0.982	0.652	1.59032e-71	14	SRSF3
	8.84345e-75	0.942806	1	0.9	1.76869e-71	14	LCP1
	1.33365e-74	1.13144	0.988	0.763	2.66729e-71	14	CAP1
	2.32215e-74	1.14266	0.982	0.699	4.6443e-71	14	SNRPG
	4.23761e-74	1.09187	0.976	0.663	8.47522e-71	14	RANBP1
	1.13365e-73	1.45636	0.905	0.591	2.2673e-70	14	CENPF
	1.36135e-73	0.929534	0.851	0.345	2.7227e-70	14	ZNF367
	2.32642e-73	1.06519	0.94	0.554	4.65284e-70	14	DNMT1
	3.05134e-73	1.19456	0.905	0.518	6.10268e-70	14	CKS2
	3.16828e-73	1.60011	0.899	0.502	6.33657e-70	14	TUBB4B
	7.92532e-73	1.26047	1	0.82	1.58506e-69	14	VIM
	1.9117e-72	1.16803	0.976	0.751	3.82341e-69	14	SMC3
	3.83724e-72	0.892179	0.911	0.448	7.67449e-69	14	MAD2L1
	1.38032e-71	1.06561	1	0.715	2.76065e-68	14	UCP2
	2.48687e-71	0.761289	0.923	0.506	4.97373e-68	14	CDK4
	8.2061e-71	0.970281	0.917	0.537	1.64122e-67	14	DDX39A
	1.13646e-70	0.904024	0.863	0.482	2.27292e-67	14	CDT1
	6.84546e-70	1.06363	0.893	0.497	1.36909e-66	14	ENSSSCG00000022459
	1.45264e-69	0.964721	0.994	0.873	2.90528e-66	14	DEK
	2.09475e-69	1.06041	0.958	0.621	4.18951e-66	14	TPI1
	5.5137e-69	1.03761	0.97	0.649	1.10274e-65	14	COX7A2
	5.83942e-69	1.01475	1	0.71	1.16788e-65	14	NDUFA4
	7.70197e-69	1.01452	0.97	0.698	1.54039e-65	14	MICOS10
	1.18204e-68	0.940133	1	0.834	2.36409e-65	14	DBI
	2.39708e-68	0.978558	0.964	0.72	4.79416e-65	14	ENSSSCG00000012897
	3.74511e-68	1.8956	0.893	0.722	7.49022e-65	14	ENSSSCG00000028695
	5.55862e-68	0.271642	0.75	0.252	1.11172e-64	14	ENSSSCG00000030580
	5.9373e-68	1.03242	0.982	0.673	1.18746e-64	14	ACTR3
	7.84636e-68	0.734484	0.911	0.566	1.56927e-64	14	RRM1
	1.33527e-67	0.952956	0.869	0.509	2.67055e-64	14	CKS1B
	2.40653e-67	0.881479	0.952	0.577	4.81305e-64	14	SSRP1
	2.95183e-67	0.838923	0.994	0.921	5.90367e-64	14	ARPC3
	2.99256e-67	0.992624	0.982	0.767	5.98512e-64	14	HSP90AA1
	6.1261e-67	0.923734	0.786	0.251	1.22522e-63	14	CENPE
	7.0748e-67	0.942285	0.994	0.756	1.41496e-63	14	ATP5F1B
	8.3319e-67	0.970622	0.923	0.597	1.66638e-63	14	CTRC
	4.60303e-66	0.946431	0.97	0.63	9.20605e-63	14	SNRPD1
	5.83748e-66	0.444256	0.756	0.159	1.1675e-62	14	TCF19
	1.08855e-65	0.887059	0.994	0.647	2.17711e-62	14	CBX3
	2.94311e-65	0.807101	0.899	0.495	5.88623e-62	14	SMC1A
	3.83155e-65	0.733334	0.81	0.395	7.66311e-62	14	UHRF1
	5.08345e-65	0.818982	0.833	0.45	1.01669e-61	14	ENSSSCG00000028301
	5.78378e-65	1.80115	0.881	0.611	1.15676e-61	14	TOP2A
	6.41711e-65	0.908692	0.94	0.702	1.28342e-61	14	ENSSSCG00000025782
	1.05695e-64	1.00009	0.994	0.894	2.1139e-61	14	S100A10
	1.78844e-63	0.926031	0.97	0.689	3.57687e-60	14	ERH
	2.26365e-63	0.880507	0.857	0.413	4.5273e-60	14	RPA2
	2.29909e-63	0.947397	0.988	0.747	4.59818e-60	14	SEM1
	2.44564e-63	0.801198	0.994	0.968	4.89127e-60	14	GAPDH
	8.94392e-63	0.806489	0.756	0.166	1.78878e-59	14	MKI67
	1.58155e-62	0.520475	0.893	0.536	3.1631e-59	14	NNT
	2.09175e-62	0.61902	0.857	0.451	4.1835e-59	14	RHNO1
	2.18327e-62	0.890341	0.988	0.748	4.36655e-59	14	C14orf2
	3.15106e-62	0.787533	0.875	0.489	6.30212e-59	14	TMX1
	5.74166e-62	0.845611	0.917	0.517	1.14833e-58	14	PPM1G
	6.36406e-62	0.935656	0.94	0.61	1.27281e-58	14	TUBA4A
	9.70954e-62	0.706699	0.815	0.432	1.94191e-58	14	MCM2
	1.02e-61	0.957631	0.976	0.665	2.04e-58	14	SLC25A5
	2.57086e-61	0.919163	0.988	0.792	5.14172e-58	14	TPM3
	3.59161e-61	0.938883	0.982	0.732	7.18321e-58	14	ATP5F1A
	7.05794e-61	0.908852	0.976	0.604	1.41159e-57	14	NDUFB8
	1.97947e-60	0.891442	0.988	0.688	3.95895e-57	14	CALM3
	2.95787e-60	0.901204	0.964	0.698	5.91574e-57	14	OSTF1
	3.06413e-60	0.714139	1	0.908	6.12826e-57	14	COX8A
	4.64875e-60	0.902716	0.988	0.707	9.29751e-57	14	COX6B1
	6.73027e-60	1.12767	0.833	0.595	1.34605e-56	14	ENSSSCG00000020991
	1.07437e-59	0.824668	1	0.704	2.14874e-56	14	EIF5A
	2.86962e-59	0.978395	0.97	0.704	5.73923e-56	14	ITGB2
	6.30528e-59	0.702422	0.821	0.477	1.26106e-55	14	KIF22
	1.00491e-58	0.548592	0.839	0.482	2.00982e-55	14	TOPBP1
	1.02563e-58	0.929923	0.994	0.772	2.05125e-55	14	ARPC5
	6.84164e-58	0.833724	0.976	0.685	1.36833e-54	14	NDUFA13
	8.48861e-58	1.03137	0.988	0.691	1.69772e-54	14	S100A4
	9.48237e-58	0.920414	0.911	0.627	1.89647e-54	14	ENSSSCG00000023670
	1.62304e-57	0.84531	0.97	0.731	3.24608e-54	14	CAPZA1
	4.44974e-57	0.648848	0.857	0.374	8.89948e-54	14	NT5C
	5.28313e-57	0.825608	0.988	0.713	1.05663e-53	14	LDHA
	8.60547e-57	0.813564	0.94	0.596	1.72109e-53	14	PARP1
	1.08791e-56	0.68586	0.899	0.634	2.17582e-53	14	CENPH
	1.51e-56	0.606875	0.869	0.48	3.02e-53	14	SF3A3
	3.55552e-56	0.863436	0.97	0.742	7.11105e-53	14	NUCKS1
	3.65443e-56	0.887083	1	0.819	7.30887e-53	14	MSN
	4.10097e-56	0.766302	0.917	0.52	8.20195e-53	14	NUDC
	4.10468e-56	0.36797	0.714	0.204	8.20936e-53	14	CCNB1
	7.00487e-56	0.828097	0.958	0.681	1.40097e-52	14	CDK2AP2
	1.07334e-55	0.575473	0.845	0.579	2.14667e-52	14	C15orf48
	3.14664e-55	0.756712	0.946	0.645	6.29328e-52	14	HMGA1
	4.2842e-55	0.873574	0.958	0.66	8.56839e-52	14	PSMB1
	6.09574e-55	0.713125	0.839	0.437	1.21915e-51	14	RFC3
	1.03156e-54	0.824495	0.958	0.664	2.06312e-51	14	PSMA7
	1.03475e-54	0.684251	0.863	0.756	2.06949e-51	14	CENPU
	1.57192e-54	0.657111	1	0.973	3.14385e-51	14	RAC2
	3.23068e-54	0.624872	0.827	0.545	6.46136e-51	14	MTHFD1
	4.28348e-54	0.724858	0.988	0.654	8.56696e-51	14	PSME2
	4.50274e-54	0.761652	0.875	0.664	9.00549e-51	14	ST6GALNAC4
	3.1347e-53	0.792083	0.976	0.754	6.2694e-50	14	ATP5F1
	3.20054e-53	0.723845	0.839	0.613	6.40108e-50	14	BGLAP.1
	3.62958e-53	0.862029	0.946	0.701	7.25915e-50	14	TALDO1
	5.71692e-53	0.665509	0.952	0.639	1.14338e-49	14	CARHSP1
	9.13158e-53	0.709557	0.923	0.574	1.82632e-49	14	ILF2
	9.4105e-53	0.551191	0.768	0.383	1.8821e-49	14	SPC25
	1.3003e-52	0.736913	0.994	0.853	2.6006e-49	14	YWHAB
	2.81732e-52	0.70044	0.839	0.585	5.63464e-49	14	CENPM
	2.85828e-52	0.541008	0.863	0.526	5.71656e-49	14	ACADM
	4.73235e-52	0.738616	0.911	0.566	9.4647e-49	14	RBBP7
	5.03571e-52	0.68483	0.952	0.706	1.00714e-48	14	UQCRC1
	6.29506e-52	0.641051	0.923	0.502	1.25901e-48	14	UQCRQ
	6.63599e-52	0.58157	0.792	0.455	1.3272e-48	14	POLD1
	7.46663e-52	0.626842	0.899	0.497	1.49333e-48	14	SUPT16H
	7.88428e-52	0.796721	0.97	0.783	1.57686e-48	14	SNRPE
	1.46439e-51	0.810631	0.976	0.762	2.92878e-48	14	EIF3I
	1.68294e-51	0.527796	0.875	0.47	3.36587e-48	14	VDAC1
	2.35794e-51	0.4857	0.857	0.696	4.71588e-48	14	IFI30
	2.68424e-51	0.88188	0.958	0.742	5.36847e-48	14	COX17
	3.43959e-51	0.567552	0.899	0.523	6.87919e-48	14	ESYT1
	3.72881e-51	0.370175	0.815	0.501	7.45763e-48	14	CARNMT1
	5.60161e-51	0.887656	0.81	0.486	1.12032e-47	14	IL2RB
	5.6792e-51	0.676601	0.929	0.603	1.13584e-47	14	FERMT3
	6.44716e-51	0.716681	0.762	0.407	1.28943e-47	14	KIF11
	6.61437e-51	0.824149	0.929	0.626	1.32287e-47	14	ATP5MC1
	7.28129e-51	0.749298	0.982	0.785	1.45626e-47	14	COX5B
	7.31052e-51	0.701212	0.869	0.435	1.4621e-47	14	SNRPD3
	1.53052e-50	0.776662	0.94	0.663	3.06104e-47	14	IDH2
	1.55359e-50	0.250155	0.714	0.314	3.10718e-47	14	FAAP24
	1.75135e-50	0.512983	0.821	0.449	3.50271e-47	14	HPRT1
	2.03495e-50	0.792685	0.976	0.812	4.06991e-47	14	COX5A
	2.20171e-50	0.610825	0.887	0.546	4.40343e-47	14	NAA38
	2.30209e-50	0.475107	0.827	0.43	4.60418e-47	14	LYAR
	2.39672e-50	0.653219	0.923	0.626	4.79343e-47	14	PPA1
	2.48807e-50	0.726291	0.899	0.621	4.97614e-47	14	SLC9A3R1
	2.67009e-50	0.618103	0.833	0.559	5.34019e-47	14	VRK1
	2.83291e-50	0.552783	0.792	0.518	5.66583e-47	14	HELLS
	3.94951e-50	0.637162	0.899	0.629	7.89902e-47	14	GCHFR
	4.00389e-50	0.761549	0.964	0.738	8.00778e-47	14	GNB2
	4.11796e-50	0.64247	0.899	0.548	8.23593e-47	14	NDUFA10
	4.67927e-50	0.52151	0.887	0.478	9.35854e-47	14	VCP
	5.0416e-50	0.683841	0.893	0.559	1.00832e-46	14	NUTF2
	5.1438e-50	0.718204	0.94	0.599	1.02876e-46	14	CYRIB
	6.68945e-50	0.74011	0.976	0.756	1.33789e-46	14	ENSSSCG00000020769
	1.10853e-49	0.941889	0.905	0.666	2.21706e-46	14	SMC4
	1.61519e-49	0.837806	0.97	0.749	3.23037e-46	14	JPT1
	2.0054e-49	0.805214	0.863	0.44	4.0108e-46	14	LSM5
	2.83607e-49	0.696116	0.661	0.043	5.67214e-46	14	AURKB
	2.92196e-49	0.755505	0.946	0.65	5.84392e-46	14	PRDX2
	3.60742e-49	0.616591	0.893	0.612	7.21484e-46	14	C17orf49
	3.81332e-49	0.642096	0.935	0.574	7.62664e-46	14	NDUFB11
	4.31898e-49	0.662269	0.982	0.705	8.63795e-46	14	ATP5IF1
	4.57652e-49	0.320395	0.744	0.384	9.15304e-46	14	REEP4
	7.31484e-49	0.688267	0.911	0.563	1.46297e-45	14	HCLS1
	1.05567e-48	0.797987	0.976	0.778	2.11134e-45	14	TSPO
	1.4681e-48	0.682281	0.875	0.506	2.93619e-45	14	PRDX3
	1.66954e-48	0.815362	0.815	0.501	3.33909e-45	14	HIST1H1B
	2.06415e-48	0.71249	0.881	0.501	4.12829e-45	14	PGK1
	2.52988e-48	0.737405	0.952	0.66	5.05976e-45	14	MAP2K2
	3.94374e-48	0.637735	0.923	0.647	7.88749e-45	14	ATOX1
	4.47407e-48	0.715889	0.946	0.679	8.94813e-45	14	CNN2
	5.43861e-48	0.574309	0.952	0.791	1.08772e-44	14	ENSSSCG00000001377
	5.83777e-48	0.683537	0.815	0.536	1.16755e-44	14	LIG1
	6.04927e-48	0.768841	0.958	0.61	1.20985e-44	14	ACTR2
	6.49478e-48	0.632293	0.845	0.468	1.29896e-44	14	HADHA
	7.96611e-48	0.744577	0.923	0.745	1.59322e-44	14	ENSSSCG00000027840
	9.51957e-48	0.657982	0.946	0.648	1.90391e-44	14	PRDX6
	1.11704e-47	0.69803	0.935	0.585	2.23408e-44	14	IL2RG
	1.15022e-47	0.682168	0.97	0.695	2.30044e-44	14	EIF3L
	1.69735e-47	0.783055	0.94	0.622	3.3947e-44	14	HSPD1
	1.83714e-47	0.553888	0.833	0.5	3.67429e-44	14	SMARCB1
	3.07023e-47	0.571429	0.75	0.342	6.14046e-44	14	BATF
	3.99223e-47	0.600644	0.851	0.477	7.98447e-44	14	DYNLL1
	4.73558e-47	0.689752	0.786	0.59	9.47116e-44	14	NUF2
	5.10986e-47	0.709314	0.946	0.645	1.02197e-43	14	SNRPF
	5.5919e-47	0.465374	0.863	0.5	1.11838e-43	14	PFDN6
	7.32177e-47	0.787159	0.929	0.644	1.46435e-43	14	S100A6
	7.61032e-47	0.564471	0.839	0.526	1.52206e-43	14	MRPL13
	8.09632e-47	0.607465	0.887	0.695	1.61926e-43	14	EIF4EBP1
	8.46853e-47	0.480818	0.839	0.542	1.69371e-43	14	DCPS
	1.08471e-46	0.65608	0.929	0.579	2.16942e-43	14	KPNB1
	1.57096e-46	0.802464	0.935	0.631	3.14192e-43	14	PLP2
	2.4508e-46	0.493548	0.72	0.37	4.9016e-43	14	ASF1B
	3.48989e-46	0.426625	0.845	0.566	6.97978e-43	14	AP1M1
	3.87255e-46	0.295441	0.756	0.412	7.7451e-43	14	ASNS
	4.64952e-46	0.566432	0.768	0.392	9.29904e-43	14	MCM5
	5.802e-46	0.698824	0.935	0.742	1.1604e-42	14	ENSSSCG00000005339
	5.95979e-46	0.714807	0.905	0.654	1.19196e-42	14	CST7
	6.95391e-46	0.381022	0.839	0.65	1.39078e-42	14	RIDA
	8.74864e-46	0.603732	0.935	0.652	1.74973e-42	14	MGST3
	1.1483e-45	0.728614	0.917	0.574	2.2966e-42	14	TPR
	1.49812e-45	0.541273	0.768	0.545	2.99624e-42	14	UBE2T.1
	1.5051e-45	0.441262	0.81	0.468	3.01019e-42	14	TES
	1.57761e-45	0.403247	0.839	0.539	3.15522e-42	14	UBE2A
	1.60092e-45	0.424443	0.804	0.451	3.20184e-42	14	PDHB
	1.65193e-45	0.587545	0.863	0.505	3.30386e-42	14	NDUFS2
	2.11527e-45	0.744309	0.929	0.667	4.23055e-42	14	ARPC5L
	3.31124e-45	1.27648	0.774	0.567	6.62247e-42	14	UBE2C
	3.64697e-45	0.485065	0.714	0.297	7.29395e-42	14	SGO1
	3.70468e-45	0.869395	0.81	0.61	7.40935e-42	14	EZH2
	3.9226e-45	0.532598	0.881	0.629	7.84521e-42	14	EXOC1
	4.66099e-45	0.568199	0.845	0.546	9.32198e-42	14	TPM4
	6.42594e-45	0.578516	0.881	0.512	1.28519e-41	14	NDUFV2
	1.61239e-44	0.699086	0.738	0.403	3.22478e-41	14	NCAPG
	2.17889e-44	0.771281	0.976	0.738	4.35778e-41	14	HNRNPU
	2.78946e-44	0.275058	0.78	0.54	5.57893e-41	14	GM2A
	3.35416e-44	0.606013	0.964	0.744	6.70832e-41	14	EZR
	3.40005e-44	0.62246	0.905	0.579	6.80009e-41	14	NDUFS7
	4.3046e-44	0.542271	0.768	0.599	8.6092e-41	14	KIF4A
	5.27882e-44	0.625277	0.893	0.582	1.05576e-40	14	SEC11C
	6.33562e-44	0.326143	0.81	0.461	1.26712e-40	14	TAF12
	9.4303e-44	0.742252	0.863	0.664	1.88606e-40	14	GON7
	1.00589e-43	0.828136	0.923	0.63	2.01179e-40	14	ITM2C
	1.50955e-43	0.473207	0.804	0.586	3.0191e-40	14	TUBG1
	2.04432e-43	2.98192	0.893	0.689	4.08863e-40	14	CCL5
	2.90853e-43	0.381429	0.78	0.433	5.81705e-40	14	PTPMT1
	3.78793e-43	0.45196	0.869	0.622	7.57586e-40	14	PSMA5.1
	4.7472e-43	0.507624	0.72	0.349	9.49439e-40	14	TIMELESS
	9.94059e-43	0.642193	0.946	0.68	1.98812e-39	14	GRB2
	1.9084e-42	0.644383	0.964	0.677	3.8168e-39	14	PSMB4
	2.48976e-42	0.506238	0.833	0.534	4.97952e-39	14	UCHL5
	2.57878e-42	0.686086	0.857	0.562	5.15756e-39	14	ANP32B
	2.77758e-42	0.488965	0.863	0.508	5.55517e-39	14	STOML2
	4.07213e-42	0.840566	0.75	0.51	8.14426e-39	14	TPX2
	4.93597e-42	0.648725	0.905	0.569	9.87195e-39	14	PSMB7
	6.68356e-42	0.40334	0.774	0.563	1.33671e-38	14	CCDC34
	7.77846e-42	0.35113	0.756	0.526	1.55569e-38	14	ODF2
	8.61209e-42	0.535796	0.875	0.666	1.72242e-38	14	LXN
	9.12371e-42	0.59847	0.911	0.594	1.82474e-38	14	NDUFA1
	1.46086e-41	0.635986	0.988	0.756	2.92172e-38	14	UBL5
	1.6662e-41	0.612685	0.72	0.37	3.33239e-38	14	FBXO5
	2.02194e-41	0.596393	0.875	0.617	4.04389e-38	14	NDUFV1
	2.77563e-41	0.482404	0.804	0.546	5.55126e-38	14	AHCY
	2.95285e-41	0.667211	0.905	0.601	5.90571e-38	14	PSMB6
	3.85731e-41	0.484012	0.762	0.41	7.71461e-38	14	RFC4
	4.77501e-41	0.480746	0.78	0.497	9.55002e-38	14	PRIM2
	5.46742e-41	1.12195	0.815	0.566	1.09348e-37	14	H1-3
	5.78023e-41	0.608978	0.929	0.749	1.15605e-37	14	SMC6
	6.61586e-41	0.442502	0.78	0.536	1.32317e-37	14	NCAPH2
	9.35744e-41	0.593328	0.982	0.78	1.87149e-37	14	ENSSSCG00000029732
	2.05122e-40	0.909267	0.899	0.691	4.10244e-37	14	CD8A
	2.73504e-40	0.506474	0.863	0.496	5.47008e-37	14	OSTC
	3.94159e-40	0.647924	0.917	0.586	7.88319e-37	14	TMEM258
	4.41119e-40	0.308753	0.744	0.449	8.82239e-37	14	MTCH2
	5.61083e-40	0.506945	0.798	0.571	1.12217e-36	14	CHAF1A
	9.19986e-40	0.568369	0.857	0.676	1.83997e-36	14	PCBD2
	9.40549e-40	0.504422	0.845	0.508	1.8811e-36	14	SPN
	9.89862e-40	1.17465	0.679	0.294	1.97972e-36	14	GZMH
	1.01772e-39	0.490682	0.881	0.614	2.03543e-36	14	MDH2
	1.26999e-39	0.495001	0.869	0.52	2.53998e-36	14	LSM6
	2.20089e-39	0.523875	0.863	0.583	4.40179e-36	14	NOLC1
	2.38711e-39	0.654539	0.81	0.604	4.77421e-36	14	CDKN2C
	2.82621e-39	0.70304	0.923	0.724	5.65241e-36	14	HDGF
	3.56846e-39	0.495045	0.857	0.628	7.13692e-36	14	LAMTOR2
	4.81236e-39	0.632667	0.833	0.509	9.62473e-36	14	LGALS1
	7.20258e-39	0.435706	0.815	0.642	1.44052e-35	14	ACOT7
	1.21324e-38	0.419675	0.756	0.475	2.42649e-35	14	TIPIN
	1.3268e-38	0.554334	0.881	0.638	2.6536e-35	14	BAZ1B
	1.40666e-38	0.692718	0.935	0.67	2.81331e-35	14	YWHAZ
	1.60197e-38	0.726992	0.744	0.411	3.20395e-35	14	ATAD2
	1.60673e-38	0.439871	0.833	0.626	3.21347e-35	14	PPIL1
	1.89097e-38	0.528866	0.839	0.621	3.78194e-35	14	MTA2
	1.96894e-38	0.60757	0.863	0.533	3.93788e-35	14	SNRPC
	3.39134e-38	0.486051	0.887	0.619	6.78267e-35	14	UQCC2
	3.82387e-38	0.631516	0.923	0.659	7.64775e-35	14	CACYBP
	4.10361e-38	0.452812	0.81	0.566	8.20722e-35	14	RILPL2
	5.89535e-38	0.294585	0.655	0.235	1.17907e-34	14	ENSSSCG00000020971
	6.51155e-38	0.508192	0.744	0.455	1.30231e-34	14	FCER1G
	6.97688e-38	0.628893	0.869	0.524	1.39538e-34	14	RAD21
	7.97221e-38	0.434092	1	0.998	1.59444e-34	14	MT-CO1
	8.81918e-38	0.280038	0.726	0.495	1.76384e-34	14	HAUS4
	9.86555e-38	0.652833	0.929	0.714	1.97311e-34	14	EIF4A1
	1.21127e-37	0.40682	0.798	0.683	2.42254e-34	14	ENSSSCG00000025645
	1.79392e-37	0.29448	0.696	0.394	3.58784e-34	14	TP53I13
	2.85267e-37	0.439688	0.786	0.449	5.70534e-34	14	ARL6IP6
	4.23172e-37	0.721632	0.78	0.635	8.46344e-34	14	MXD3
	6.30755e-37	0.332494	0.774	0.531	1.26151e-33	14	DNAJB11
	7.81092e-37	0.406415	0.792	0.555	1.56218e-33	14	ETFA
	7.88105e-37	0.623709	0.905	0.657	1.57621e-33	14	HNRNPA2B1
	1.54906e-36	0.520977	0.929	0.63	3.09813e-33	14	ARHGAP30
	1.67248e-36	0.558506	0.964	0.691	3.34496e-33	14	ARPC2
	2.51691e-36	0.526336	0.851	0.565	5.03383e-33	14	POLR2G
	3.01782e-36	0.25004	0.75	0.537	6.03564e-33	14	ALCAM
	3.07993e-36	0.347627	0.78	0.639	6.15986e-33	14	BRCA1
	3.51777e-36	0.607769	0.988	0.85	7.03555e-33	14	ENSSSCG00000027441
	3.53621e-36	0.533003	0.935	0.59	7.07241e-33	14	RBMX
	4.20828e-36	0.547331	0.804	0.509	8.41655e-33	14	S100A11
	4.94635e-36	0.270277	0.637	0.196	9.89271e-33	14	RAD51AP1
	5.77658e-36	0.469977	0.75	0.518	1.15532e-32	14	MPHOSPH9
	5.81068e-36	0.510185	0.792	0.517	1.16214e-32	14	TACC3
	1.75909e-35	0.47082	0.756	0.539	3.51818e-32	14	RPA1
	3.30251e-35	0.586579	0.899	0.549	6.60501e-32	14	HSP90B1
	3.37539e-35	0.469707	0.738	0.666	6.75078e-32	14	CDC20
	4.49861e-35	0.614068	0.744	0.63	8.99722e-32	14	ENSSSCG00000025201
	7.65592e-35	0.489863	0.845	0.56	1.53118e-31	14	CD6
	1.16355e-34	0.566452	0.762	0.468	2.32709e-31	14	TMPO
	2.33014e-34	0.25839	0.804	0.538	4.66027e-31	14	UPF3B
	2.69657e-34	0.555772	0.899	0.71	5.39315e-31	14	TMEM160
	3.57609e-34	0.603512	0.946	0.728	7.15219e-31	14	RPS27L
	4.56131e-34	0.4712	0.845	0.538	9.12263e-31	14	SARS1
	7.92721e-34	0.474266	0.863	0.652	1.58544e-30	14	HDAC2
	8.12303e-34	0.402119	0.804	0.526	1.62461e-30	14	BCAS4
	9.55105e-34	0.55043	0.857	0.594	1.91021e-30	14	DAD1
	1.05075e-33	0.483301	0.839	0.517	2.1015e-30	14	TMCO1
	1.34978e-33	0.299458	0.792	0.533	2.69955e-30	14	AK3
	2.94492e-33	0.512436	0.827	0.622	5.88985e-30	14	SMS
	3.29665e-33	0.362033	0.702	0.487	6.5933e-30	14	CDCA5
	3.57935e-33	0.509861	0.875	0.593	7.15869e-30	14	EIF3J
	4.7326e-33	0.521298	0.893	0.602	9.4652e-30	14	PSMA3
	5.05271e-33	0.277413	0.738	0.456	1.01054e-29	14	CBX1
	5.09169e-33	0.481427	0.696	0.475	1.01834e-29	14	KIF15
	1.01267e-32	0.259171	0.685	0.472	2.02535e-29	14	PLK4
	1.07582e-32	0.382998	0.792	0.59	2.15163e-29	14	ENSSSCG00000000394
	1.36463e-32	0.405368	0.81	0.667	2.72926e-29	14	ATP5D
	1.53877e-32	0.520689	0.845	0.594	3.07755e-29	14	SNX5
	1.57896e-32	0.580971	0.881	0.653	3.15792e-29	14	PSMD8
	1.71283e-32	0.454271	0.869	0.615	3.42566e-29	14	NDUFS4
	1.88019e-32	0.575139	0.827	0.529	3.76039e-29	14	BUB3
	4.28399e-32	0.471027	0.851	0.505	8.56799e-29	14	EIF1AX
	7.09662e-32	0.410751	0.857	0.616	1.41932e-28	14	YWHAH
	7.52043e-32	0.601821	0.946	0.735	1.50409e-28	14	ITGB1
	8.0908e-32	0.373518	0.881	0.551	1.61816e-28	14	STING1
	1.10663e-31	0.563122	0.958	0.702	2.21325e-28	14	CALR
	1.30807e-31	0.46464	0.768	0.517	2.61613e-28	14	TP53
	1.30971e-31	0.425781	0.78	0.652	2.61942e-28	14	POLA2
	1.34452e-31	0.470747	0.911	0.757	2.68905e-28	14	PSMB9.1
	1.90413e-31	0.346168	0.589	0.134	3.80827e-28	14	BUB1B
	1.95037e-31	0.547215	0.774	0.632	3.90074e-28	14	F2R
	2.48738e-31	0.55063	0.946	0.721	4.97476e-28	14	GDI2
	2.5617e-31	0.520529	0.875	0.577	5.1234e-28	14	TKT
	3.34857e-31	0.462111	0.845	0.519	6.69715e-28	14	WDR83OS
	3.45602e-31	0.401156	0.863	0.709	6.91205e-28	14	IL4R
	3.78112e-31	0.547184	0.94	0.697	7.56225e-28	14	GNAI2
	4.23443e-31	0.421583	0.774	0.584	8.46886e-28	14	ENSSSCG00000024390
	4.55146e-31	0.511365	0.911	0.654	9.10292e-28	14	EIF5B
	6.32152e-31	0.390368	0.851	0.664	1.2643e-27	14	C21orf59
	7.12813e-31	0.479846	0.917	0.667	1.42563e-27	14	CDC25B
	9.71226e-31	0.43453	0.863	0.59	1.94245e-27	14	MICOS13
	1.31378e-30	0.412463	0.911	0.65	2.62756e-27	14	PSMA4
	1.46043e-30	0.417039	0.792	0.587	2.92086e-27	14	SRRT
	1.48267e-30	0.585486	0.946	0.688	2.96534e-27	14	SEC61G
	1.50411e-30	0.526069	0.821	0.596	3.00823e-27	14	ICAM3
	1.55322e-30	0.58557	0.815	0.665	3.10645e-27	14	FAM185A
	2.12269e-30	0.35809	0.78	0.655	4.24538e-27	14	ENSSSCG00000021677
	2.34227e-30	0.534648	0.804	0.541	4.68455e-27	14	MAGOHB
	2.45508e-30	0.320598	0.714	0.575	4.91016e-27	14	ENSSSCG00000016405
	2.90549e-30	0.419759	0.804	0.591	5.81097e-27	14	EIPR1
	2.99335e-30	0.376453	0.821	0.605	5.9867e-27	14	GNG10
	3.02168e-30	0.352067	1	1	6.04336e-27	14	MT-CO3
	3.70842e-30	0.483293	0.857	0.547	7.41684e-27	14	UQCR10
	4.42504e-30	0.454515	0.821	0.599	8.85007e-27	14	GPN3
	5.36443e-30	0.374722	0.935	0.662	1.07289e-26	14	VMP1
	5.77337e-30	0.328289	0.702	0.509	1.15467e-26	14	ST6GALNAC2
	8.82337e-30	0.403292	1	0.978	1.76467e-26	14	ENSSSCG00000014540
	8.84222e-30	1.86504	0.702	0.537	1.76844e-26	14	GZMA.1
	1.53498e-29	0.488888	0.661	0.391	3.06996e-26	14	KIF20B
	1.65984e-29	0.455542	0.744	0.486	3.31968e-26	14	HAT1
	2.10524e-29	0.449259	0.804	0.585	4.21049e-26	14	FDPS
	2.15155e-29	0.809369	0.679	0.448	4.30309e-26	14	DLGAP5
	2.62047e-29	0.399466	0.774	0.671	5.24095e-26	14	CPPED1
	2.79362e-29	0.529351	0.839	0.717	5.58723e-26	14	ENSSSCG00000017090
	3.72874e-29	0.537873	0.893	0.638	7.45748e-26	14	ITGA4
	3.96283e-29	0.380494	0.804	0.617	7.92567e-26	14	ENSSSCG00000020808
	4.33219e-29	0.477536	0.839	0.618	8.66438e-26	14	PSMD2
	4.58888e-29	0.680953	0.72	0.658	9.17776e-26	14	CLSPN
	5.95461e-29	1.05313	0.821	0.685	1.19092e-25	14	NKG7
	8.42525e-29	0.412328	0.798	0.499	1.68505e-25	14	NDUFB2
	9.30658e-29	0.472707	0.78	0.617	1.86132e-25	14	ENSSSCG00000006659
	1.36953e-28	0.395643	1	0.999	2.73905e-25	14	MT-CYB
	1.43214e-28	0.50904	0.923	0.664	2.86427e-25	14	ANXA1
	1.43303e-28	0.325401	1	0.999	2.86605e-25	14	MT-CO2
	1.84112e-28	0.35688	0.75	0.407	3.68224e-25	14	NDUFC1
	5.3396e-28	0.339733	0.768	0.486	1.06792e-24	14	IDI1
	7.04331e-28	0.621	0.685	0.375	1.40866e-24	14	SYNE2
	7.56168e-28	0.379435	0.685	0.395	1.51234e-24	14	HAUS1
	9.3966e-28	0.500431	0.643	0.314	1.87932e-24	14	KIF23
	1.75395e-27	0.734064	0.732	0.606	3.5079e-24	14	PTTG1
	2.54583e-27	0.383223	0.857	0.593	5.09167e-24	14	CMTM7
	3.35441e-27	0.39561	0.804	0.516	6.70882e-24	14	RNASEH2B
	3.62753e-27	0.323848	0.839	0.683	7.25505e-24	14	CARD19
	4.49497e-27	0.426524	0.81	0.525	8.98993e-24	14	BAZ1A
	4.51541e-27	0.263335	0.661	0.456	9.03083e-24	14	ENSSSCG00000026022
	5.5945e-27	0.47667	0.726	0.496	1.1189e-23	14	NASP
	6.16574e-27	0.300169	1	1	1.23315e-23	14	TMSB4X.1
	6.22411e-27	0.429807	0.982	0.897	1.24482e-23	14	SEC61B
	6.85459e-27	0.375988	0.726	0.509	1.37092e-23	14	AKR1A1
	8.24233e-27	0.54701	0.661	0.453	1.64847e-23	14	HOPX
	1.02226e-26	0.759542	0.738	0.53	2.04452e-23	14	ENSSSCG00000006669
	1.16467e-26	0.525551	0.929	0.705	2.32934e-23	14	HNRNPA3
	2.57967e-26	0.279996	0.637	0.388	5.15933e-23	14	GTSE1
	2.95822e-26	0.375611	0.649	0.441	5.91643e-23	14	SGO2
	4.81339e-26	0.286315	0.661	0.45	9.62679e-23	14	GZMA
	6.49249e-26	0.403462	0.804	0.659	1.2985e-22	14	NME1
	9.84273e-26	0.324976	0.679	0.567	1.96855e-22	14	ENSSSCG00000028141
	1.75225e-25	0.453865	0.768	0.716	3.50449e-22	14	ENSSSCG00000023584
	1.9161e-25	0.442223	0.911	0.712	3.83219e-22	14	GBP1
	2.14734e-25	0.819676	0.661	0.465	4.29468e-22	14	ENSSSCG00000024918
	2.34922e-25	0.47797	0.839	0.699	4.69843e-22	14	RTN3
	2.35109e-25	0.280522	0.774	0.653	4.70218e-22	14	IKZF2
	2.9387e-25	0.629429	0.762	0.552	5.87739e-22	14	ADGRE5
	3.05892e-25	0.300249	0.792	0.467	6.11784e-22	14	EMB
	4.32044e-25	0.261773	0.702	0.514	8.64088e-22	14	SARNP
	6.55161e-25	0.275431	0.661	0.382	1.31032e-21	14	CYB561D2
	8.07987e-25	0.444379	0.827	0.635	1.61597e-21	14	CHD4
	8.90701e-25	0.337327	0.839	0.622	1.7814e-21	14	GBP4
	1.16917e-24	0.469932	0.911	0.804	2.33834e-21	14	CAPG
	1.1876e-24	0.397233	0.679	0.572	2.3752e-21	14	ENSSSCG00000027884
	1.32473e-24	0.263977	0.726	0.724	2.64947e-21	14	ENSSSCG00000025317
	3.01122e-24	0.422465	0.792	0.615	6.02245e-21	14	CSRP1
	4.45908e-24	0.446143	0.869	0.664	8.91816e-21	14	SIT1
	5.45996e-24	0.262064	0.631	0.385	1.09199e-20	14	GPATCH11
	7.0962e-24	0.359584	0.738	0.667	1.41924e-20	14	ENSSSCG00000014087
	7.7938e-24	0.633771	0.75	0.618	1.55876e-20	14	UNG
	7.92353e-24	0.281828	0.732	0.515	1.58471e-20	14	HSPA4
	8.61204e-24	0.390591	0.738	0.603	1.72241e-20	14	GARS1
	1.30169e-23	0.434745	0.786	0.58	2.60338e-20	14	PPP1CA
	1.31361e-23	0.622492	0.685	0.612	2.62722e-20	14	CDK1
	2.02825e-23	0.310857	0.756	0.672	4.0565e-20	14	MISP3
	2.46228e-23	0.281924	0.631	0.392	4.92456e-20	14	CENPQ
	2.97958e-23	0.379332	0.905	0.745	5.95916e-20	14	ISCA1
	3.93882e-23	0.388415	0.708	0.633	7.87764e-20	14	CHSY1
	4.23045e-23	0.418035	0.696	0.626	8.46089e-20	14	MOB1B.1
	7.26462e-23	0.387218	0.833	0.582	1.45292e-19	14	SPCS2
	7.58876e-23	0.285569	0.637	0.45	1.51775e-19	14	ENSSSCG00000000282
	7.63253e-23	0.328426	0.673	0.622	1.52651e-19	14	TUBA4B
	1.18997e-22	0.253811	0.649	0.533	2.37994e-19	14	WDHD1
	1.22934e-22	0.517162	0.958	0.845	2.45869e-19	14	ABRACL
	1.26282e-22	0.384793	0.679	0.564	2.52563e-19	14	CDC45
	1.62878e-22	0.284219	0.679	0.611	3.25756e-19	14	S100A1
	2.32061e-22	0.364487	0.72	0.485	4.64122e-19	14	CAPN2
	2.80938e-22	0.346466	0.625	0.353	5.61875e-19	14	PARP2
	1.26858e-21	0.527282	0.649	0.472	2.53715e-18	14	TESC
	1.31249e-21	0.304289	0.667	0.421	2.62498e-18	14	ETHE1
	1.46047e-21	0.287997	0.774	0.515	2.92095e-18	14	DYNLRB1
	1.52843e-21	0.35127	0.804	0.597	3.05687e-18	14	SH2D1A
	2.37703e-21	0.385586	0.81	0.68	4.75406e-18	14	CYCS.1
	2.489e-21	0.311376	0.762	0.642	4.97801e-18	14	DBF4
	2.8856e-21	0.397753	0.613	0.348	5.77121e-18	14	CKAP2
	9.33111e-21	0.307612	0.702	0.622	1.86622e-17	14	SMPD1
	1.44156e-20	0.304819	0.679	0.497	2.88311e-17	14	SEPTIN11
	4.68615e-20	0.340323	0.762	0.547	9.3723e-17	14	GZMM
	4.88171e-20	0.277626	0.655	0.485	9.76342e-17	14	NCAPD2
	8.92323e-20	0.27887	0.673	0.475	1.78465e-16	14	GYG1
	1.00438e-19	0.321809	0.637	0.487	2.00876e-16	14	CIT
	1.06566e-19	0.32168	0.696	0.528	2.13133e-16	14	ANXA5
	1.41386e-19	0.253165	0.649	0.441	2.82773e-16	14	SDF2L1
	1.45014e-19	0.310801	0.673	0.513	2.90028e-16	14	HIST1H2BN
	3.43955e-19	0.336532	0.72	0.631	6.8791e-16	14	ENSSSCG00000028448
	3.46498e-19	0.291706	0.702	0.685	6.92996e-16	14	TST
	3.89939e-19	0.403292	0.661	0.607	7.79878e-16	14	MND1
	4.39374e-19	0.357155	0.69	0.524	8.78748e-16	14	PLGRKT
	5.24722e-19	0.290131	0.708	0.542	1.04944e-15	14	CTLA4
	9.74388e-19	0.328711	0.696	0.516	1.94878e-15	14	EPRS1
	1.22493e-18	0.295076	0.887	0.714	2.44986e-15	14	SP140
	1.6581e-18	0.279918	0.768	0.568	3.3162e-15	14	ERP29
	2.82765e-18	0.317521	0.625	0.505	5.65531e-15	14	MTBP
	3.31394e-18	0.289863	0.673	0.558	6.62788e-15	14	ELOVL1
	3.67501e-18	0.594197	0.69	0.517	7.35002e-15	14	LITAF
	4.46062e-18	0.263649	0.696	0.686	8.92123e-15	14	SLC29A1
	8.68342e-18	0.34636	0.625	0.515	1.73668e-14	14	AOAH
	9.4761e-18	0.329938	0.72	0.565	1.89522e-14	14	CTR9
	1.09387e-17	0.264845	0.685	0.559	2.18775e-14	14	CAT
	1.25524e-17	0.316281	0.732	0.508	2.51047e-14	14	CMTM6
	1.87939e-17	0.266895	0.72	0.52	3.75878e-14	14	CPNE1
	2.1262e-17	0.315344	0.637	0.467	4.25241e-14	14	SNRPA
	2.66953e-17	0.886051	0.667	0.566	5.33906e-14	14	PLAAT3
	2.89706e-17	0.331444	0.857	0.803	5.79413e-14	14	SLA-DQA
	4.00045e-17	0.294052	0.673	0.534	8.00089e-14	14	AKR1B1
	4.09484e-17	0.282864	0.649	0.627	8.18967e-14	14	TONSL
	6.77799e-17	0.336745	0.708	0.581	1.3556e-13	14	RDX
	8.01237e-17	0.343244	0.72	0.621	1.60247e-13	14	ENSSSCG00000014167
	1.14616e-16	0.299227	0.994	0.935	2.29233e-13	14	MT-ND5
	3.80609e-16	0.27894	0.69	0.489	7.61218e-13	14	TNFRSF1B
	6.60501e-16	0.319757	0.667	0.591	1.321e-12	14	CYRIA
	7.22614e-16	0.270665	0.619	0.507	1.44523e-12	14	ENSSSCG00000001134
	1.6631e-15	0.322508	0.929	0.744	3.3262e-12	14	FYB1
	2.04307e-15	0.492136	0.869	0.79	4.08614e-12	14	TRGV10
	3.77761e-15	0.298995	0.607	0.445	7.55521e-12	14	HLTF
	6.55887e-15	0.256261	0.595	0.458	1.31177e-11	14	WDR76
	7.31039e-15	0.387432	0.649	0.676	1.46208e-11	14	CCL18
	2.4755e-14	0.317501	0.601	0.508	4.951e-11	14	CCNA2
	3.64765e-14	1.89531	0.583	0.432	7.29531e-11	14	GNLY
	4.92529e-14	0.25106	0.637	0.462	9.85058e-11	14	TXNRD1
	1.61523e-13	0.250852	0.661	0.663	3.23045e-10	14	MYL9
	2.32269e-13	0.340524	0.542	0.329	4.64537e-10	14	HIST1H2AJ
	2.42168e-13	0.29657	0.554	0.413	4.84335e-10	14	ENSSSCG00000000640
	1.07071e-12	0.387565	0.679	0.647	2.14142e-09	14	GMNN
	1.30312e-12	0.303594	0.673	0.582	2.60624e-09	14	OXCT1
	1.57627e-12	0.50688	0.655	0.534	3.15253e-09	14	AQP3
	2.30114e-12	0.259448	0.589	0.454	4.60227e-09	14	LPXN
	4.70867e-12	0.278933	0.571	0.476	9.41734e-09	14	INCENP
	1.29596e-11	0.327511	0.589	0.505	2.59192e-08	14	ENSSSCG00000023529
	1.58517e-11	0.261537	0.655	0.585	3.17033e-08	14	VCL
	3.56526e-11	0.351919	0.577	0.501	7.13052e-08	14	POLD2
	3.92318e-11	0.365773	0.601	0.531	7.84635e-08	14	RHOC
	3.98875e-11	0.337001	0.601	0.531	7.9775e-08	14	HSD17B12
	4.56018e-11	0.26273	0.69	0.607	9.12036e-08	14	PIM1
	1.25377e-10	0.373584	0.851	0.791	2.50753e-07	14	HLA-DRA
	1.3553e-10	0.29614	0.744	0.641	2.71061e-07	14	HLA-DMA
	1.37647e-10	0.312669	0.607	0.488	2.75294e-07	14	PRF1
	3.21991e-10	0.333073	0.56	0.402	6.43982e-07	14	PRDM1
	3.29124e-10	0.38071	0.613	0.59	6.58247e-07	14	ENSSSCG00000030300
	3.93e-10	0.284844	0.607	0.548	7.86001e-07	14	ZBTB32
	4.37193e-10	0.315331	0.601	0.612	8.74385e-07	14	LAG3
	5.38297e-10	0.250975	0.595	0.561	1.07659e-06	14	RMI2
	1.13475e-09	0.259378	0.589	0.61	2.2695e-06	14	DTL
	2.23403e-09	0.294139	0.577	0.606	4.46805e-06	14	ENSSSCG00000007493
	3.25582e-09	0.273262	0.571	0.507	6.51163e-06	14	ENSSSCG00000029381
	4.81807e-09	0.350977	0.518	0.435	9.63613e-06	14	CD59
	7.26844e-09	0.362911	0.583	0.633	1.45369e-05	14	ASPM
	7.27309e-09	0.808004	0.631	0.624	1.45462e-05	14	HIST1H2AC
	4.79089e-07	0.285347	0.536	0.473	0.000958179	14	ENSSSCG00000000408
	8.38608e-07	0.2966	0.536	0.408	0.00167722	14	HSDL2
	1.14561e-06	0.317145	0.548	0.554	0.00229123	14	NRM
	2.09847e-06	0.494631	0.601	0.629	0.00419695	14	CAVIN3
	7.04362e-06	0.278983	0.565	0.562	0.0140872	14	DIABLO
	7.69643e-06	0.361355	0.518	0.445	0.0153929	14	HMMR
	1.22097e-05	0.291366	0.571	0.565	0.0244194	14	KLRG1
	2.38189e-05	0.363096	0.554	0.602	0.0476378	14	CCR5
	3.77839e-05	0.268147	0.565	0.66	0.0755677	14	AL110118.2
	6.00131e-05	0.47271	0.905	0.875	0.120026	14	CTSW
	0.000175335	0.313545	0.548	0.621	0.35067	14	SQRDL
	0.00038126	0.322116	0.548	0.607	0.76252	14	CDCA3
	0.00122003	0.77022	0.548	0.682	1	14	KLRK1
	0.00165873	0.278289	0.5	0.509	1	14	MTFR2

## Sheet: S8
	Table S8. Genes in myeloid cell clusters
	p_val	avg_logFC	pct.1	pct.2	p_val_adj	cluster	gene
	1.4676e-297	1.03301	0.993	0.93	2.9352e-294	CD14	ANXA1
	3.79633e-283	0.88015	0.987	0.917	7.59265e-280	CD14	PSAP
	1.32191e-274	0.850572	0.991	0.878	2.64382e-271	CD14	SPI1
	1.12563e-273	1.05702	0.977	0.752	2.25126e-270	CD14	CEBPD
	8.15022e-267	0.764471	0.981	0.791	1.63004e-263	CD14	CD9
	5.04651e-254	0.866731	0.967	0.706	1.0093e-250	CD14	GADD45B
	1.5135e-252	0.834246	0.969	0.757	3.027e-249	CD14	MAP3K8
	2.87242e-250	1.33048	0.991	0.74	5.74483e-247	CD14	CCL23
	3.18261e-246	1.07911	0.991	0.861	6.36522e-243	CD14	NFKBIA
	1.31207e-237	1.11755	0.978	0.754	2.62414e-234	CD14	LYZ
	3.39013e-235	0.492442	0.878	0.485	6.78025e-232	CD14	FN1
	4.22117e-233	0.890127	0.961	0.692	8.44234e-230	CD14	MAFB
	1.25179e-232	0.747272	0.998	0.937	2.50358e-229	CD14	CFD
	6.65438e-230	0.757043	0.869	0.529	1.33088e-226	CD14	IFIT2
	3.23607e-229	0.585373	0.998	0.943	6.47214e-226	CD14	FCER1G
	1.24543e-224	0.618862	0.948	0.754	2.49085e-221	CD14	OSM
	9.68321e-224	1.13887	0.948	0.521	1.93664e-220	CD14	FCN1
	1.52918e-220	0.792648	0.949	0.657	3.05835e-217	CD14	CYBB
	4.31666e-219	0.558247	0.936	0.695	8.63332e-216	CD14	PTI
	2.10517e-216	0.801992	0.933	0.69	4.21034e-213	CD14	ICAM1
	3.48302e-211	0.796281	0.982	0.833	6.96604e-208	CD14	ENSSSCG00000001778
	3.26796e-204	0.871374	0.974	0.818	6.53592e-201	CD14	NCF1
	1.87334e-203	0.904576	0.952	0.666	3.74668e-200	CD14	IER3
	6.17363e-202	0.483502	0.886	0.575	1.23473e-198	CD14	FZD4
	5.45146e-198	0.731484	0.976	0.756	1.09029e-194	CD14	ADGRE5
	9.4029e-197	0.856623	0.99	0.851	1.88058e-193	CD14	DUSP1
	3.22486e-196	0.689764	0.923	0.611	6.44972e-193	CD14	C5AR1
	8.60092e-188	0.601737	0.917	0.697	1.72018e-184	CD14	IFITM1
	1.52116e-187	0.495169	0.919	0.642	3.04231e-184	CD14	LAIR2
	1.66855e-185	0.821299	0.972	0.766	3.3371e-182	CD14	TNFAIP3
	1.49053e-184	0.561995	0.964	0.778	2.98107e-181	CD14	ATF3
	2.19727e-184	0.746905	0.851	0.617	4.39454e-181	CD14	SLPI
	9.08785e-181	0.312816	0.883	0.589	1.81757e-177	CD14	ENSSSCG00000000423
	2.56164e-180	0.530784	0.889	0.519	5.12327e-177	CD14	NFIL3
	7.51075e-180	0.259107	0.835	0.5	1.50215e-176	CD14	A2M
	8.17345e-180	0.473996	0.868	0.621	1.63469e-176	CD14	FAM111B
	1.14476e-178	0.96094	0.944	0.647	2.28951e-175	CD14	CD14
	4.75735e-178	0.328829	0.842	0.542	9.51471e-175	CD14	SLC1A5
	1.71388e-177	0.692585	0.879	0.507	3.42775e-174	CD14	VCAN
	7.49267e-177	0.834453	0.873	0.564	1.49853e-173	CD14	IL1B1
	7.48325e-176	0.639426	0.992	0.934	1.49665e-172	CD14	UCP2
	1.03564e-174	0.654182	0.95	0.768	2.07128e-171	CD14	EMILIN2
	5.71602e-172	0.696365	0.981	0.849	1.1432e-168	CD14	ZFP36L1
	2.8785e-171	0.321888	0.824	0.486	5.75699e-168	CD14	ENSSSCG00000025058
	4.42825e-170	0.552221	0.91	0.652	8.8565e-167	CD14	ETV3
	1.22749e-166	1.13588	0.963	0.719	2.45498e-163	CD14	TGM3
	2.36627e-166	0.35025	0.899	0.688	4.73254e-163	CD14	HES1
	4.40682e-166	0.631588	0.97	0.835	8.81364e-163	CD14	LDHA
	1.50024e-163	0.63996	0.831	0.574	3.00048e-160	CD14	CCL8
	6.26013e-163	0.549407	0.879	0.589	1.25203e-159	CD14	CXCL16
	4.33496e-161	0.804907	0.985	0.836	8.66991e-158	CD14	SGK1
	5.43838e-161	0.370582	0.869	0.562	1.08768e-157	CD14	ENSSSCG00000009170
	1.1255e-157	0.535865	0.924	0.69	2.25101e-154	CD14	PLAUR
	1.93227e-156	0.520346	0.858	0.634	3.86453e-153	CD14	ENSSSCG00000027602
	4.72137e-155	0.40096	0.818	0.449	9.44275e-152	CD14	SLC46A2
	2.39614e-153	0.518613	0.843	0.537	4.79228e-150	CD14	HK3
	2.43674e-152	0.54647	0.87	0.545	4.87348e-149	CD14	SLC3A2
	5.04566e-152	1.00213	0.937	0.69	1.00913e-148	CD14	SOD2
	1.33173e-151	0.89403	0.91	0.693	2.66346e-148	CD14	ENSSSCG00000023610
	1.21183e-147	0.546451	0.884	0.615	2.42365e-144	CD14	ALDH2
	5.38009e-145	0.587263	0.934	0.737	1.07602e-141	CD14	ST8SIA4
	6.30786e-145	0.459655	0.822	0.444	1.26157e-141	CD14	HNMT
	1.11415e-144	0.617435	0.929	0.641	2.2283e-141	CD14	TNFRSF1B
	5.58468e-144	0.384188	0.856	0.536	1.11694e-140	CD14	PHACTR1
	3.05357e-143	0.686653	0.949	0.825	6.10714e-140	CD14	IRF1
	1.54757e-142	0.253318	0.787	0.431	3.09514e-139	CD14	UBTD2
	3.00493e-142	0.575446	0.825	0.625	6.00987e-139	CD14	CH242-185F9.2
	6.24283e-141	0.747766	0.919	0.704	1.24857e-137	CD14	CDA
	5.23093e-140	0.348088	0.819	0.471	1.04619e-136	CD14	ENSSSCG00000025008
	1.34985e-138	0.316854	0.839	0.531	2.69969e-135	CD14	BANK1
	3.50905e-138	0.59501	0.915	0.702	7.01811e-135	CD14	LGALS3
	7.05149e-137	0.251123	0.842	0.564	1.4103e-133	CD14	TNF
	1.64395e-135	0.682435	0.968	0.811	3.2879e-132	CD14	TIMP1
	4.19669e-133	0.492469	0.871	0.579	8.39338e-130	CD14	AKR7A2
	9.79427e-133	0.347933	0.826	0.541	1.95885e-129	CD14	AREG
	1.91116e-132	0.599607	0.995	0.952	3.82231e-129	CD14	VIM
	6.39897e-131	0.412538	0.903	0.713	1.27979e-127	CD14	ALCAM
	4.58971e-129	0.39355	0.947	0.728	9.17942e-126	CD14	TIPARP
	5.7998e-129	0.273088	0.867	0.607	1.15996e-125	CD14	EPB41L2
	7.23224e-129	0.384953	0.868	0.73	1.44645e-125	CD14	ADORA2A
	1.32955e-127	0.426514	0.87	0.671	2.65909e-124	CD14	LGMN
	1.18454e-126	0.425258	0.863	0.558	2.36908e-123	CD14	OAS2
	3.98741e-126	0.710972	0.966	0.817	7.97482e-123	CD14	BTG2
	3.76005e-123	0.296994	0.84	0.522	7.5201e-120	CD14	SMAD3
	4.27746e-123	0.454975	0.836	0.673	8.55493e-120	CD14	CCL18
	2.57712e-120	0.858582	0.845	0.528	5.15425e-117	CD14	WFDC12
	5.55154e-120	0.534423	0.966	0.816	1.11031e-116	CD14	LYN
	5.93426e-119	0.492691	0.915	0.718	1.18685e-115	CD14	LIPA
	1.52297e-118	0.933888	0.913	0.748	3.04595e-115	CD14	G0S2
	6.36928e-117	1.00469	0.814	0.543	1.27386e-113	CD14	S100A12
	8.81509e-117	0.32891	0.78	0.492	1.76302e-113	CD14	SLC16A6
	5.3323e-116	0.388823	0.9	0.604	1.06646e-112	CD14	DNAJA1
	5.8095e-116	0.529712	0.908	0.671	1.1619e-112	CD14	NFKBIZ
	1.55468e-115	0.464159	0.854	0.553	3.10935e-112	CD14	CASP1
	6.00209e-115	0.599359	0.934	0.773	1.20042e-111	CD14	C15orf48
	2.94773e-114	0.489505	0.793	0.549	5.89546e-111	CD14	CXCL2
	3.64799e-112	0.546464	0.916	0.722	7.29598e-109	CD14	RASSF2
	4.23695e-112	0.563625	0.889	0.63	8.4739e-109	CD14	VMP1
	7.79052e-112	0.460517	0.93	0.755	1.5581e-108	CD14	RGS10
	4.08283e-111	0.479579	0.785	0.427	8.16567e-108	CD14	OAS1
	2.69391e-110	0.951525	0.877	0.635	5.38782e-107	CD14	THBS1
	1.05562e-109	0.462708	0.966	0.85	2.11125e-106	CD14	CTSC
	2.39325e-107	0.638204	0.802	0.511	4.78649e-104	CD14	ENSSSCG00000000246
	3.46268e-107	0.385935	0.777	0.516	6.92536e-104	CD14	FAM111A
	2.40783e-106	0.268506	0.871	0.638	4.81566e-103	CD14	C2
	1.68154e-105	0.488691	0.951	0.821	3.36307e-102	CD14	RBPJ
	1.11451e-100	0.277133	0.82	0.497	2.22901e-97	CD14	SLC2A6
	4.08007e-100	0.315834	0.776	0.562	8.16013e-97	CD14	VNN3
	3.4568e-99	0.359395	0.949	0.76	6.9136e-96	CD14	ENSSSCG00000007758
	7.062e-99	0.294436	0.888	0.649	1.4124e-95	CD14	SERPINB10
	8.09623e-99	0.632937	0.935	0.746	1.61925e-95	CD14	DUSP2
	9.53614e-99	1.1573	0.811	0.563	1.90723e-95	CD14	S100A9
	2.03083e-97	0.321409	0.836	0.615	4.06166e-94	CD14	BCL2L11
	2.77375e-97	0.426028	0.94	0.828	5.54751e-94	CD14	GLUD1
	1.99864e-95	0.277298	0.774	0.532	3.99727e-92	CD14	TPPP3
	1.22503e-94	0.397834	0.826	0.548	2.45006e-91	CD14	GPCPD1
	1.69723e-94	0.464807	0.989	0.922	3.39447e-91	CD14	JUN
	2.89084e-94	0.339569	0.892	0.681	5.78167e-91	CD14	RAMP2
	8.29255e-93	0.363948	0.77	0.542	1.65851e-89	CD14	TNFSF13B
	6.86645e-92	0.423012	0.948	0.804	1.37329e-88	CD14	S100A6
	2.58439e-91	0.407181	0.893	0.699	5.16878e-88	CD14	C21orf91
	8.45856e-91	0.282988	0.817	0.59	1.69171e-87	CD14	ARRDC4
	1.97872e-90	0.478054	0.988	0.916	3.95744e-87	CD14	TXNIP
	2.57281e-90	0.280042	0.907	0.738	5.14562e-87	CD14	RALGDS
	7.08373e-89	0.371996	0.978	0.889	1.41675e-85	CD14	CLEC2D
	8.57033e-89	0.504344	0.82	0.597	1.71407e-85	CD14	IL1R2
	3.34702e-88	0.507897	0.85	0.627	6.69404e-85	CD14	ENSSSCG00000022925
	1.82349e-87	0.385984	0.935	0.789	3.64698e-84	CD14	PMAIP1
	8.49803e-87	0.449282	0.861	0.698	1.69961e-83	CD14	LRRK2
	3.08158e-85	0.420751	0.982	0.939	6.16316e-82	CD14	TAGLN2
	1.47645e-84	0.263418	0.739	0.568	2.9529e-81	CD14	IFIT3
	9.1038e-83	0.330377	0.937	0.774	1.82076e-79	CD14	ICOSLG
	4.28066e-82	0.356347	0.963	0.782	8.56131e-79	CD14	CD300C
	4.32415e-81	0.36456	0.885	0.659	8.64829e-78	CD14	MX1
	8.44907e-81	0.250163	0.895	0.688	1.68981e-77	CD14	DYNLT3
	1.4687e-80	0.32115	0.98	0.858	2.93741e-77	CD14	AIF1
	1.52682e-79	0.362839	0.88	0.747	3.05363e-76	CD14	APP
	8.99448e-79	0.416802	0.859	0.604	1.7989e-75	CD14	IFIT1
	4.11974e-77	0.408741	0.938	0.798	8.23948e-74	CD14	NPC2
	1.68715e-76	0.362467	0.793	0.53	3.3743e-73	CD14	GYG1
	2.17746e-76	0.454073	0.836	0.653	4.35493e-73	CD14	PLEK
	5.92899e-76	0.377929	0.777	0.53	1.1858e-72	CD14	BACH1
	3.02036e-75	0.536581	0.859	0.658	6.04072e-72	CD14	ENSSSCG00000027982
	3.52864e-74	0.253824	0.912	0.7	7.05729e-71	CD14	ENSSSCG00000027969
	1.60916e-73	0.414073	0.828	0.604	3.21833e-70	CD14	ENSSSCG00000030300
	5.9799e-73	0.349588	0.804	0.581	1.19598e-69	CD14	TUBA1A
	2.34243e-71	0.286707	0.984	0.937	4.68485e-68	CD14	EMP3
	4.60793e-69	0.264374	0.942	0.832	9.21585e-66	CD14	INSIG1
	4.09234e-68	0.268721	0.898	0.659	8.18468e-65	CD14	FOS
	5.32204e-65	0.459184	0.871	0.729	1.06441e-61	CD14	PELI1
	5.00459e-64	0.297841	0.696	0.446	1.00092e-60	CD14	MEFV
	7.03385e-64	0.278188	0.759	0.535	1.40677e-60	CD14	GM2A
	4.81839e-63	0.340501	0.668	0.38	9.63678e-60	CD14	CHI3L1
	1.17774e-62	0.34571	0.749	0.563	2.35549e-59	CD14	CD1D
	3.49617e-62	0.325586	0.929	0.728	6.99234e-59	CD14	ANXA2
	5.04993e-60	0.693067	0.757	0.56	1.00999e-56	CD14	SDS
	4.99203e-58	0.470185	0.807	0.639	9.98407e-55	CD14	CD24
	4.62784e-57	0.320221	0.8	0.624	9.25568e-54	CD14	GLUL
	1.30374e-55	0.270597	0.981	0.952	2.60748e-52	CD14	CSTB
	1.87843e-55	0.339484	0.909	0.764	3.75686e-52	CD14	ALOX5AP
	2.02385e-55	0.400458	0.893	0.839	4.0477e-52	CD14	PRDX1
	3.43427e-54	0.287855	0.848	0.688	6.86854e-51	CD14	CFP
	4.65544e-53	0.349013	0.954	0.843	9.31087e-50	CD14	HLA-DMB
	2.13838e-51	0.303384	0.932	0.806	4.27676e-48	CD14	LMO4
	1.33546e-50	0.28896	0.944	0.82	2.67091e-47	CD14	ITGA4
	7.98777e-46	0.440478	0.74	0.659	1.59755e-42	CD14	CXCL8
	1.78981e-42	0.269838	0.694	0.513	3.57962e-39	CD14	STEAP4
	2.1608e-42	0.359823	0.73	0.52	4.32161e-39	CD14	SAMD9
	9.17532e-39	0.250452	0.635	0.384	1.83506e-35	CD14	VNN2
	1.99271e-31	0.409413	0.604	0.392	3.98542e-28	CD14	S100A8
	2.89453e-136	1.28566	0.83	0.711	5.78906e-133	CD16	ETS1
	4.05547e-134	1.5447	0.869	0.777	8.11093e-131	CD16	CD3E
	5.2155e-121	1.45312	0.816	0.728	1.0431e-117	CD16	CTSW
	6.39541e-115	1.48783	0.84	0.76	1.27908e-111	CD16	TRBC1
	9.40658e-97	0.525934	0.83	0.618	1.88132e-93	CD16	PLAC8
	5.59461e-93	1.3586	0.795	0.72	1.11892e-89	CD16	IL7R
	7.35572e-89	0.64064	0.702	0.512	1.47114e-85	CD16	SYTL3
	6.02287e-88	0.788914	0.769	0.736	1.20457e-84	CD16	TRGV10
	1.31846e-84	0.724693	0.75	0.67	2.63692e-81	CD16	S100B
	2.41648e-83	0.707213	0.674	0.477	4.83297e-80	CD16	CD69
	4.65363e-80	0.368113	0.664	0.553	9.30725e-77	CD16	DAPL1
	5.27999e-78	0.854065	0.81	0.734	1.056e-74	CD16	TCF7
	3.80214e-72	0.375006	0.725	0.605	7.60428e-69	CD16	RETREG1
	2.58074e-71	0.860279	0.846	0.871	5.16148e-68	CD16	RGS1
	4.50721e-71	0.298184	0.721	0.652	9.01442e-68	CD16	NMUR1
	9.65377e-68	0.392187	0.728	0.654	1.93075e-64	CD16	PVRIG
	6.48589e-67	0.827533	0.818	0.791	1.29718e-63	CD16	SLA-6
	8.22637e-66	0.253039	0.622	0.41	1.64527e-62	CD16	CHST7
	3.21729e-65	0.494207	0.644	0.493	6.43458e-62	CD16	CST7
	6.60834e-65	0.502985	0.966	0.991	1.32167e-61	CD16	RPL5
	2.4779e-63	0.433901	0.727	0.668	4.9558e-60	CD16	ENSSSCG00000009926
	1.95685e-62	0.826432	0.716	0.705	3.9137e-59	CD16	GATA3
	2.16114e-60	0.66925	0.725	0.668	4.32228e-57	CD16	SKAP1
	3.88629e-59	0.52117	0.767	0.754	7.77259e-56	CD16	PDE4D
	6.09878e-58	0.535711	0.639	0.487	1.21976e-54	CD16	CD3D
	1.0239e-56	1.33251	0.758	0.754	2.04779e-53	CD16	RHEX
	2.04493e-55	0.282945	0.566	0.375	4.08986e-52	CD16	HOPX
	3.22206e-55	0.308607	0.702	0.707	6.44412e-52	CD16	UBD
	7.8984e-55	0.350971	0.642	0.49	1.57968e-51	CD16	FOXO1
	1.96197e-54	0.560076	0.67	0.618	3.92394e-51	CD16	LEF1
	8.29422e-54	0.829096	0.773	0.714	1.65884e-50	CD16	CD2
	4.80509e-53	0.617632	0.761	0.782	9.61018e-50	CD16	ENSSSCG00000026803
	4.83294e-53	0.449859	0.752	0.78	9.66588e-50	CD16	ENSSSCG00000021391
	2.78871e-52	0.401666	0.62	0.467	5.57741e-49	CD16	ARAP2
	2.17839e-51	0.583425	0.676	0.589	4.35679e-48	CD16	SEPTIN1
	8.26816e-51	0.310015	0.628	0.513	1.65363e-47	CD16	NCALD
	7.02013e-50	0.629168	0.718	0.638	1.40403e-46	CD16	PIK3IP1
	2.14121e-48	0.350837	0.713	0.727	4.28242e-45	CD16	ENSSSCG00000024899
	2.28601e-48	0.647584	0.9	0.956	4.57202e-45	CD16	ZFP36L2
	1.45409e-47	0.696052	0.673	0.644	2.90818e-44	CD16	STMN1
	5.38858e-47	0.304628	0.698	0.637	1.07772e-43	CD16	NAF1
	1.89244e-46	2.63541	0.998	1	3.78488e-43	CD16	HBB
	3.09302e-46	0.324378	0.781	0.816	6.18603e-43	CD16	ENSSSCG00000020703
	4.92101e-46	0.51471	0.775	0.726	9.84202e-43	CD16	CCR7
	2.11779e-45	2.25665	1	1	4.23557e-42	CD16	HBA1
	1.00612e-44	0.870356	0.764	0.76	2.01224e-41	CD16	ALAS2
	5.73733e-42	0.944667	0.932	0.89	1.14747e-38	CD16	YBX3
	6.55266e-42	0.538856	0.716	0.71	1.31053e-38	CD16	CD5
	8.78641e-42	0.657614	0.844	0.831	1.75728e-38	CD16	SEPTIN6
	4.02501e-41	0.355262	0.966	0.991	8.05001e-38	CD16	RPL3
	7.10547e-41	0.484459	0.731	0.716	1.42109e-37	CD16	LCK
	1.55489e-40	0.47668	0.645	0.654	3.10977e-37	CD16	ZAP70
	7.28662e-37	1.40981	0.784	0.782	1.45732e-33	CD16	HBM
	9.64879e-37	0.299926	0.978	0.997	1.92976e-33	CD16	RPS19
	1.12205e-36	0.384	0.693	0.741	2.24409e-33	CD16	ENSSSCG00000026913
	2.15727e-36	0.376829	0.753	0.767	4.31453e-33	CD16	ENSSSCG00000021201
	2.65747e-33	0.362131	0.685	0.68	5.31493e-30	CD16	ENSSSCG00000021159
	4.50284e-33	0.284435	0.671	0.53	9.00567e-30	CD16	EPB41
	8.0425e-33	0.255279	0.674	0.697	1.6085e-29	CD16	ENSSSCG00000023584
	1.35769e-30	0.294419	0.971	0.995	2.71538e-27	CD16	RPS18
	7.60038e-29	0.468912	0.87	0.902	1.52008e-25	CD16	UBALD2
	1.55557e-28	0.539544	0.821	0.798	3.11113e-25	CD16	GNG2
	1.14687e-27	0.501218	0.708	0.662	2.29374e-24	CD16	RCAN3
	1.19288e-27	0.263151	0.744	0.812	2.38577e-24	CD16	ENSSSCG00000008178
	1.93859e-26	0.611943	0.704	0.74	3.87718e-23	CD16	ENSSSCG00000024378
	6.97004e-26	0.416655	0.921	0.96	1.39401e-22	CD16	ARHGDIB
	1.32903e-24	0.290294	0.574	0.526	2.65807e-21	CD16	TRDC
	2.03208e-21	0.251101	0.617	0.65	4.06416e-18	CD16	AHI1
	2.15562e-21	0.395672	0.662	0.647	4.31124e-18	CD16	ARRDC3
	5.65799e-21	0.253288	0.594	0.578	1.1316e-17	CD16	CD8A
	1.44069e-19	0.450584	0.588	0.655	2.88137e-16	CD16	TRAT1
	3.5952e-19	0.450146	0.677	0.668	7.19041e-16	CD16	ARL6IP5
	5.85948e-19	0.281515	0.586	0.521	1.1719e-15	CD16	TBC1D10C
	3.04635e-18	0.368063	0.631	0.721	6.09269e-15	CD16	FAM102A
	2.40759e-16	0.425692	0.935	0.934	4.81518e-13	CD16	SSR4
	2.91507e-16	0.452793	0.892	0.934	5.83015e-13	CD16	CXCR4
	1.78537e-14	0.360136	0.906	0.929	3.57073e-11	CD16	TSC22D3
	3.24897e-14	0.51324	0.551	0.533	6.49793e-11	CD16	LTB
	4.14918e-13	0.276946	0.492	0.465	8.29836e-10	CD16	ENSSSCG00000026009
	1.89521e-12	0.387338	0.739	0.777	3.79043e-09	CD16	WHAMM
	3.31493e-12	0.3652	0.586	0.707	6.62986e-09	CD16	S1PR1
	2.44228e-10	0.290906	0.559	0.545	4.88456e-07	CD16	STK17B
	2.30819e-09	0.427129	0.563	0.674	4.61637e-06	CD16	CD27
	2.86592e-07	0.378639	0.693	0.777	0.000573184	CD16	LIMD2
	1.01253e-06	0.284827	0.483	0.513	0.00202507	CD16	ABLIM1
	1.60549e-05	0.315671	0.437	0.443	0.0321097	CD16	GNLY
	3.45407e-05	0.312147	0.639	0.67	0.0690815	CD16	ARL6IP1
	3.71921e-05	0.302018	0.375	0.358	0.0743842	CD16	CD247
	0.000127424	0.302895	0.873	0.933	0.254849	CD16	S100A4
	0.000268347	0.283991	0.776	0.774	0.536694	CD16	RBM25
	0.000287675	0.371699	0.901	0.941	0.57535	CD16	MIF
	0.00960859	0.621757	0.84	0.851	1	CD16	ATP5IF1
	2.97662e-135	1.2308	1	0.987	5.95324e-132	monoDC	CST3
	2.07553e-125	0.979151	1	0.979	4.15106e-122	monoDC	ACTG1
	1.34248e-116	1.5684	1	0.955	2.68496e-113	monoDC	SLA-DQA
	4.77887e-115	1.6246	1	0.916	9.55773e-112	monoDC	HLA-DRA
	2.47505e-114	1.69808	0.918	0.665	4.95011e-111	monoDC	FCER1A
	2.07885e-107	1.04259	0.988	0.857	4.15769e-104	monoDC	PLD4
	9.14552e-104	0.539638	1	0.995	1.8291e-100	monoDC	RPS19
	3.44097e-102	0.585486	1	0.989	6.88195e-99	monoDC	RPS6
	5.77857e-101	1.07877	0.992	0.889	1.15571e-97	monoDC	MS4A2
	1.55312e-93	0.58239	1	0.988	3.10623e-90	monoDC	RPL3
	6.27637e-93	0.577993	1	0.987	1.25527e-89	monoDC	RPL5
	1.10016e-91	0.543883	1	0.992	2.20033e-88	monoDC	RPS18
	1.1979e-91	1.08497	0.927	0.602	2.39581e-88	monoDC	MS4A6A
	2.95906e-90	0.874061	0.882	0.716	5.91812e-87	monoDC	FCRLA
	2.44282e-89	0.818489	0.996	0.89	4.88564e-86	monoDC	PLP2
	2.76758e-89	0.523416	1	0.988	5.53517e-86	monoDC	RPSA
	1.66272e-87	0.834122	0.947	0.673	3.32544e-84	monoDC	CNN2
	1.72122e-86	0.731678	1	0.934	3.44244e-83	monoDC	MIF
	2.22258e-86	0.695455	1	0.931	4.44515e-83	monoDC	SSR4
	6.19416e-80	0.467113	0.837	0.651	1.23883e-76	monoDC	HLA-DOB
	9.77043e-78	0.670711	0.873	0.535	1.95409e-74	monoDC	AKAP11
	2.86398e-77	0.813311	0.91	0.782	5.72796e-74	monoDC	SMC6
	7.28038e-77	0.819909	0.894	0.808	1.45608e-73	monoDC	ENSSSCG00000020703
	1.70731e-76	0.630774	0.996	0.954	3.41462e-73	monoDC	ARHGDIB
	5.503e-76	0.842295	0.886	0.564	1.1006e-72	monoDC	VCL
	3.52244e-75	0.705498	0.918	0.628	7.04488e-72	monoDC	C1orf162
	8.67243e-72	0.501657	0.82	0.529	1.73449e-68	monoDC	TFRC
	4.14692e-71	0.741385	0.955	0.807	8.29384e-68	monoDC	DDT
	1.77355e-70	0.453977	1	0.993	3.5471e-67	monoDC	ENSSSCG00000022859
	2.52701e-70	0.460263	0.776	0.305	5.05401e-67	monoDC	PLA2G7
	2.20242e-69	0.710317	0.873	0.784	4.40483e-66	monoDC	HLA-DOA
	1.75785e-68	0.883367	0.82	0.536	3.5157e-65	monoDC	CXXC5
	2.78378e-66	0.585366	0.816	0.477	5.56755e-63	monoDC	TSPAN33
	3.38525e-65	0.269265	0.743	0.485	6.77051e-62	monoDC	RAB3IL1
	1.85629e-64	0.575341	0.763	0.361	3.71258e-61	monoDC	CBFA2T3
	3.25758e-64	0.608677	0.812	0.749	6.51516e-61	monoDC	EPHX2
	4.14507e-63	0.591126	1	0.959	8.29014e-60	monoDC	HSP90AB1
	6.30137e-63	0.535659	0.845	0.603	1.26027e-59	monoDC	CLIC2
	2.86688e-61	0.841799	0.959	0.792	5.73377e-58	monoDC	ABI3
	3.38067e-61	0.888814	0.996	0.923	6.76134e-58	monoDC	S100A4
	1.03976e-60	0.72995	0.882	0.643	2.07951e-57	monoDC	PAK1
	1.24462e-60	0.405	0.776	0.647	2.48924e-57	monoDC	SLAMF9
	1.70693e-60	0.366038	0.824	0.658	3.41386e-57	monoDC	SERPINF1
	2.33288e-59	0.639101	0.918	0.865	4.66576e-56	monoDC	RGS1
	4.88628e-57	0.387382	1	0.985	9.77257e-54	monoDC	RPL10A
	4.6854e-56	1.81924	0.751	0.564	9.3708e-53	monoDC	ENSSSCG00000009239
	6.27052e-56	0.514932	0.992	0.897	1.2541e-52	monoDC	DBI
	1.23805e-55	0.558955	0.935	0.804	2.4761e-52	monoDC	CDK2AP2
	5.20753e-55	0.610672	0.857	0.632	1.04151e-51	monoDC	SERPINB9
	2.59093e-54	0.535285	1	0.965	5.18185e-51	monoDC	RPS17
	3.93986e-54	0.5475	0.996	0.936	7.87972e-51	monoDC	ENSSSCG00000027441
	1.96539e-53	0.481944	0.906	0.789	3.93079e-50	monoDC	SLA-6
	1.81864e-52	0.266888	0.755	0.611	3.63729e-49	monoDC	LTBP1
	2.24398e-52	0.586568	0.882	0.808	4.48795e-49	monoDC	PLCD1
	1.14786e-51	0.444987	0.82	0.574	2.29572e-48	monoDC	JAML
	3.29737e-51	0.297483	0.853	0.767	6.59473e-48	monoDC	FHL1
	7.1073e-51	0.531549	0.951	0.797	1.42146e-47	monoDC	HSPE1
	5.27003e-50	0.538296	1	0.923	1.05401e-46	monoDC	HLA-DMA
	7.98588e-50	0.519229	0.98	0.878	1.59718e-46	monoDC	ZMIZ1
	2.63764e-49	0.257125	0.763	0.621	5.27528e-46	monoDC	NANP
	1.06331e-48	0.331874	0.824	0.713	2.12662e-45	monoDC	ZDHHC9
	1.09118e-48	0.687424	0.837	0.743	2.18236e-45	monoDC	ENSSSCG00000026096
	3.71551e-47	0.607578	0.767	0.719	7.43103e-44	monoDC	DPP4
	8.71719e-47	0.84884	0.873	0.689	1.74344e-43	monoDC	FCGR2A
	1.26493e-46	0.49995	0.845	0.619	2.52985e-43	monoDC	PPP1R14B
	1.71481e-46	0.496411	0.988	0.922	3.42962e-43	monoDC	PEBP1
	5.67744e-46	0.524266	0.894	0.686	1.13549e-42	monoDC	DDX21
	1.67207e-45	0.254473	0.673	0.43	3.34414e-42	monoDC	LAD1
	2.4575e-45	0.567962	0.988	0.96	4.91499e-42	monoDC	CAPG
	2.72975e-45	0.357372	0.845	0.576	5.4595e-42	monoDC	THUMPD1
	3.87449e-45	0.516851	0.849	0.845	7.74898e-42	monoDC	FADS3
	1.53666e-44	0.272946	0.8	0.741	3.07332e-41	monoDC	HES6
	6.15505e-44	0.516898	0.841	0.595	1.23101e-40	monoDC	SNRPF
	8.08882e-44	0.520789	0.824	0.759	1.61776e-40	monoDC	TTC22
	1.90339e-43	0.396209	0.747	0.51	3.80678e-40	monoDC	HMGCR
	6.94557e-43	0.519942	0.739	0.533	1.38911e-39	monoDC	SQLE
	1.13777e-41	0.425222	0.829	0.713	2.27555e-38	monoDC	ENSSSCG00000010914
	6.23085e-41	0.493911	0.82	0.71	1.24617e-37	monoDC	AGGF1
	1.33746e-40	0.539669	0.771	0.762	2.67492e-37	monoDC	ENSSSCG00000002953
	2.07234e-40	0.49695	0.935	0.846	4.14467e-37	monoDC	C12orf57
	2.15969e-40	0.320742	0.784	0.725	4.31939e-37	monoDC	ANKRD37
	2.33313e-40	0.49566	0.824	0.766	4.66626e-37	monoDC	WDFY4
	2.76734e-40	0.405358	0.914	0.795	5.53468e-37	monoDC	GNG2
	3.11717e-40	0.460128	0.873	0.777	6.23434e-37	monoDC	CD40
	4.23307e-40	0.448073	0.955	0.83	8.46614e-37	monoDC	PNN
	5.31313e-40	0.591765	0.992	0.91	1.06263e-36	monoDC	LGALS1
	8.51306e-40	0.4745	0.935	0.81	1.70261e-36	monoDC	ATP5MC1
	1.96863e-38	0.367665	0.788	0.605	3.93726e-35	monoDC	TMEM109
	6.02529e-38	0.470318	0.82	0.772	1.20506e-34	monoDC	ENSSSCG00000017090
	7.37149e-38	0.396125	1	0.954	1.4743e-34	monoDC	NPM1
	1.37544e-37	0.250159	0.755	0.644	2.75088e-34	monoDC	CKS1B
	2.09529e-37	0.407356	0.698	0.433	4.19059e-34	monoDC	IDI1
	3.31554e-37	0.361411	0.914	0.846	6.63107e-34	monoDC	RUNX1
	6.97134e-37	0.416823	0.861	0.817	1.39427e-33	monoDC	OXCT1
	2.1473e-36	0.250714	0.686	0.536	4.2946e-33	monoDC	XCR1
	8.5566e-36	0.268001	0.665	0.403	1.71132e-32	monoDC	SLC27A3
	1.73231e-35	0.447488	0.996	0.921	3.46462e-32	monoDC	IFI30
	3.31451e-35	0.288589	0.731	0.6	6.62903e-32	monoDC	EPS8
	4.47242e-35	0.446833	0.731	0.771	8.94484e-32	monoDC	TAMALIN
	1.87018e-34	0.509315	0.849	0.723	3.74036e-31	monoDC	KLF4
	2.6732e-34	0.460379	0.829	0.61	5.3464e-31	monoDC	FBL
	6.43471e-34	0.392287	0.906	0.828	1.28694e-30	monoDC	RALA
	1.11912e-33	0.481359	0.959	0.927	2.23824e-30	monoDC	CD300C
	2.62836e-33	0.619115	0.678	0.593	5.25673e-30	monoDC	AQP3
	6.12833e-33	0.374658	0.812	0.692	1.22567e-29	monoDC	IL18
	7.03129e-33	0.362727	0.751	0.682	1.40626e-29	monoDC	MZB1
	1.93213e-32	0.407049	0.996	0.93	3.86425e-29	monoDC	HLA-DMB
	3.13092e-32	0.508799	0.898	0.776	6.26185e-29	monoDC	SOD1
	7.44518e-32	0.421301	0.853	0.642	1.48904e-28	monoDC	FGD2
	8.20181e-31	0.406734	0.869	0.741	1.64036e-27	monoDC	RHOC
	1.15483e-29	0.412917	0.649	0.486	2.30965e-26	monoDC	C1orf54
	2.26102e-29	0.357678	0.833	0.625	4.52203e-26	monoDC	NAAA
	5.48233e-29	0.423967	0.996	0.904	1.09647e-25	monoDC	S100A10
	5.99725e-29	0.353504	0.869	0.706	1.19945e-25	monoDC	EIF5B
	1.19807e-28	0.340668	0.706	0.488	2.39613e-25	monoDC	CD36
	1.41507e-28	0.281185	0.82	0.624	2.83014e-25	monoDC	ARPC5L
	2.10658e-28	0.274439	0.698	0.506	4.21316e-25	monoDC	DNMT1
	2.17991e-28	0.38366	0.947	0.804	4.35982e-25	monoDC	CANX
	2.97994e-28	0.515659	0.776	0.841	5.95988e-25	monoDC	SLA-DRB1
	4.77194e-28	0.269876	0.767	0.641	9.54387e-25	monoDC	CWC27
	5.62178e-28	0.450974	0.69	0.708	1.12436e-24	monoDC	EPAS1
	7.94048e-28	0.353552	0.804	0.626	1.5881e-24	monoDC	FBP1
	1.75582e-27	0.333082	0.886	0.83	3.51164e-24	monoDC	ENSSSCG00000029732
	2.65221e-27	0.325926	0.686	0.44	5.30442e-24	monoDC	CLEC12A
	3.09482e-27	0.324338	0.886	0.83	6.18964e-24	monoDC	SEPTIN6
	3.327e-27	0.371991	0.992	0.886	6.65399e-24	monoDC	ANXA2
	2.70856e-26	0.318263	1	0.937	5.41712e-23	monoDC	NAP1L1
	1.17944e-24	0.255928	1	0.979	2.35887e-21	monoDC	LDHB
	1.80748e-24	0.301569	1	0.974	3.61495e-21	monoDC	RPL17
	2.19194e-24	0.259854	0.967	0.904	4.38388e-21	monoDC	OGT
	3.41983e-24	0.250231	0.751	0.545	6.83967e-21	monoDC	NEMF
	4.89288e-24	0.534702	0.751	0.578	9.78576e-21	monoDC	GBP1
	5.03641e-24	0.311085	0.686	0.519	1.00728e-20	monoDC	ADAM8
	5.39253e-24	0.423348	0.894	0.785	1.07851e-20	monoDC	PECAM1
	8.97363e-24	0.348218	0.841	0.715	1.79473e-20	monoDC	NDUFC2
	1.20189e-23	0.266226	1	0.99	2.40378e-20	monoDC	MT-CYB
	1.96201e-23	0.277596	0.841	0.857	3.92403e-20	monoDC	ENSSSCG00000013277
	3.37448e-23	0.338933	0.829	0.7	6.74896e-20	monoDC	LUC7L3
	3.98347e-23	0.276314	1	0.975	7.96693e-20	monoDC	MT-ND3
	8.8384e-23	0.636564	0.878	0.863	1.76768e-19	monoDC	CD1A
	8.86571e-23	0.414831	0.71	0.535	1.77314e-19	monoDC	FDPS
	9.44197e-23	0.323477	0.657	0.543	1.88839e-19	monoDC	HMGCS1
	2.31655e-22	0.333825	0.657	0.682	4.6331e-19	monoDC	ENSSSCG00000023044
	4.63243e-22	0.51856	0.763	0.821	9.26485e-19	monoDC	ENSSSCG00000025551
	4.7022e-22	0.346607	0.833	0.685	9.4044e-19	monoDC	PPIG
	4.73616e-22	0.259803	0.829	0.809	9.47231e-19	monoDC	SNX9
	5.37351e-22	0.275236	0.78	0.672	1.0747e-18	monoDC	USP1
	7.82707e-22	0.354064	0.796	0.729	1.56541e-18	monoDC	HMGA1
	2.27741e-21	0.260027	0.743	0.59	4.55482e-18	monoDC	MANF
	2.71057e-21	0.348325	0.686	0.574	5.42115e-18	monoDC	PPP1R3B
	4.68041e-21	0.466176	0.91	0.839	9.36082e-18	monoDC	PPA1
	6.32594e-21	0.334568	0.89	0.834	1.26519e-17	monoDC	RHOB
	7.94759e-21	0.373893	0.608	0.448	1.58952e-17	monoDC	CD59
	5.72996e-20	0.269736	0.616	0.475	1.14599e-16	monoDC	ANPEP
	6.3172e-20	0.340145	0.727	0.808	1.26344e-16	monoDC	ENSSSCG00000008178
	1.73071e-19	0.275912	0.792	0.594	3.46142e-16	monoDC	GCC2
	3.83455e-19	0.290399	0.873	0.702	7.66911e-16	monoDC	ATRX
	4.27754e-18	0.312427	0.714	0.768	8.55509e-15	monoDC	ENSSSCG00000021201
	5.63612e-18	0.250473	0.8	0.829	1.12722e-14	monoDC	MATK
	9.07594e-18	0.272713	0.869	0.789	1.81519e-14	monoDC	GOLGA4
	1.00775e-17	0.254068	0.833	0.769	2.01551e-14	monoDC	TCERG1
	1.72522e-15	0.446756	0.6	0.571	3.45044e-12	monoDC	RAMP1
	2.43779e-15	0.31858	0.947	0.865	4.87558e-12	monoDC	CALR
	3.94477e-15	0.308338	0.706	0.721	7.88955e-12	monoDC	CD2
	4.61819e-15	0.733552	0.776	0.637	9.23637e-12	monoDC	PLAC8
	7.04548e-14	0.258732	0.645	0.602	1.4091e-10	monoDC	ITGB7
	3.07368e-13	0.256067	0.951	0.911	6.14735e-10	monoDC	ENSSSCG00000007758
	4.21444e-13	0.29309	0.682	0.757	8.42888e-10	monoDC	ENSSSCG00000003649
	6.37926e-13	0.335502	0.792	0.852	1.27585e-09	monoDC	MISP3
	8.76402e-11	0.257033	0.78	0.704	1.7528e-07	monoDC	HSPD1
	1.04616e-10	0.272857	0.996	0.955	2.09233e-07	monoDC	AIF1
	6.42423e-10	0.265127	0.661	0.589	1.28485e-06	monoDC	SSR1
	6.66849e-10	0.273052	0.939	0.812	1.3337e-06	monoDC	CFP
	1.20879e-09	0.279945	0.58	0.645	2.41759e-06	monoDC	FLT3
	2.29723e-07	0.341118	0.576	0.71	0.000459446	monoDC	ENHO
	0.000108676	0.269728	0.763	0.797	0.217351	monoDC	TSPAN13
	0.000191458	0.302869	0.816	0.863	0.382915	monoDC	FKBP11
	3.14822e-115	2.15978	0.935	0.314	6.29644e-112	pDC	IGLC1
	3.21976e-103	2.68094	0.994	0.774	6.43953e-100	pDC	SOD1
	7.14711e-100	0.479559	0.718	0.118	1.42942e-96	pDC	WASF3
	3.18642e-98	3.23552	0.982	0.632	6.37285e-95	pDC	PLAC8
	7.0941e-89	1.51254	0.935	0.307	1.41882e-85	pDC	PLA2G7
	5.02935e-88	2.23584	0.965	0.686	1.00587e-84	pDC	IGKC
	1.1469e-85	1.77533	0.982	0.859	2.2938e-82	pDC	PLD4
	1.81099e-85	1.70305	0.982	0.896	3.62199e-82	pDC	UBALD2
	1.98199e-83	1.04274	1	0.932	3.96399e-80	pDC	SSR4
	3.54261e-83	1.07271	0.988	0.923	7.08523e-80	pDC	PEBP1
	2.16899e-81	1.83811	0.929	0.677	4.33798e-78	pDC	MZB1
	1.14712e-80	1.77168	0.959	0.758	2.29425e-77	pDC	TRIM34
	3.3833e-79	1.16533	0.882	0.407	6.7666e-76	pDC	DERL3
	6.70662e-78	1.28781	0.947	0.673	1.34132e-74	pDC	PRXL2A
	1.47166e-76	1.22596	0.929	0.801	2.94333e-73	pDC	ENSSSCG00000008178
	3.76041e-76	1.49083	0.965	0.828	7.52081e-73	pDC	SPCS1
	2.41804e-75	1.11837	0.976	0.845	4.83608e-72	pDC	MISP3
	2.10295e-74	1.36418	0.906	0.485	4.20591e-71	pDC	CD36
	2.93737e-74	2.35867	0.894	0.685	5.87473e-71	pDC	VPREB1
	4.74671e-74	0.692332	0.994	0.988	9.49341e-71	pDC	RPL5
	3.17256e-73	1.21607	0.882	0.508	6.34512e-70	pDC	SDC2
	1.7198e-72	1.11184	0.888	0.503	3.43959e-69	pDC	SORBS3
	9.19886e-72	1.27526	0.976	0.831	1.83977e-68	pDC	PNN
	6.26823e-71	1.30733	0.894	0.712	1.25365e-67	pDC	ENSSSCG00000011817
	1.85171e-70	1.21718	0.988	0.932	3.70342e-67	pDC	PRDX2
	2.2737e-70	1.26981	0.994	0.966	4.5474e-67	pDC	ITM2C
	2.60058e-70	2.02577	0.953	0.865	5.20115e-67	pDC	RGS1
	6.90347e-69	0.888529	0.829	0.37	1.38069e-65	pDC	LAMP3
	2.91354e-68	0.830942	0.771	0.152	5.82707e-65	pDC	GPR162
	4.41524e-67	0.74675	0.812	0.205	8.83049e-64	pDC	S100Z
	5.52798e-67	1.15182	0.894	0.718	1.1056e-63	pDC	FCRLA
	4.65019e-66	1.01378	0.876	0.538	9.30039e-63	pDC	CXXC5
	4.68835e-66	1.16761	0.988	0.92	9.3767e-63	pDC	PABPC1
	5.33796e-65	1.15537	0.859	0.454	1.06759e-61	pDC	LRP8
	5.17734e-64	1.13855	0.841	0.46	1.03547e-60	pDC	F2R
	3.63318e-63	0.58332	0.794	0.416	7.26635e-60	pDC	RAB23
	4.06222e-63	3.04745	0.994	0.987	8.12443e-60	pDC	CST3
	6.75841e-63	1.75507	0.929	0.777	1.35168e-59	pDC	UGCG
	7.01263e-63	0.834588	0.853	0.532	1.40253e-59	pDC	TFRC
	8.8136e-63	1.05583	0.953	0.881	1.76272e-59	pDC	ST6GALNAC4
	9.57124e-63	0.967323	0.971	0.877	1.91425e-59	pDC	HSP90AA1
	8.26842e-62	1.86967	0.982	0.963	1.65368e-58	pDC	CTSS
	9.05725e-62	0.985106	0.859	0.438	1.81145e-58	pDC	CLEC12A
	6.92266e-61	1.0715	0.965	0.838	1.38453e-57	pDC	LAMP2
	1.28457e-60	1.12697	0.888	0.621	2.56913e-57	pDC	PPP1R14B
	1.83766e-59	0.416629	0.706	0.138	3.67532e-56	pDC	EPS8L2
	2.09268e-59	1.0886	0.865	0.574	4.18537e-56	pDC	CPPED1
	5.00759e-59	0.806154	0.865	0.748	1.00152e-55	pDC	EPHX2
	1.34605e-57	1.05841	0.971	0.905	2.6921e-54	pDC	OGT
	1.58805e-57	1.70937	0.835	0.588	3.17609e-54	pDC	DUSP5
	5.88566e-57	0.541265	0.765	0.371	1.17713e-53	pDC	SULF1
	1.6791e-56	0.401397	0.706	0.226	3.35821e-53	pDC	SDC1
	1.68361e-56	0.697344	0.853	0.569	3.36721e-53	pDC	SEPTIN11
	6.4199e-56	0.917286	0.818	0.46	1.28398e-52	pDC	CDIP1
	1.0166e-54	1.14556	0.859	0.605	2.0332e-51	pDC	TMEM109
	1.70901e-54	0.959167	0.829	0.443	3.41802e-51	pDC	CD59
	2.29741e-53	0.867599	0.924	0.632	4.59482e-50	pDC	C1orf162
	9.88693e-52	1.15679	0.894	0.532	1.97739e-48	pDC	RGS2
	1.05254e-51	1.01559	0.876	0.794	2.10509e-48	pDC	RASAL2
	1.37986e-51	0.392976	0.771	0.417	2.75972e-48	pDC	SLC44A2
	4.52344e-51	0.86663	0.824	0.486	9.04687e-48	pDC	NXF1
	7.46427e-51	0.471295	0.806	0.502	1.49285e-47	pDC	CST7
	8.21554e-51	0.407971	1	0.995	1.64311e-47	pDC	RPS19
	5.25212e-50	1.50589	0.841	0.72	1.05042e-46	pDC	BLNK
	9.90072e-50	0.892406	0.982	0.923	1.98014e-46	pDC	ANKRD12
	1.44352e-49	0.752185	0.859	0.604	2.88704e-46	pDC	TMEM80
	1.41435e-48	0.973443	0.782	0.432	2.82869e-45	pDC	TCF4
	5.36306e-48	1.10718	0.929	0.806	1.07261e-44	pDC	FYB1
	7.6325e-47	0.616369	0.818	0.479	1.5265e-43	pDC	UPF3B
	3.06004e-46	0.27517	0.647	0.229	6.12008e-43	pDC	NOTCH3
	4.81181e-46	1.10481	0.894	0.713	9.62361e-43	pDC	RRBP1
	1.61346e-45	0.693625	0.824	0.599	3.22692e-42	pDC	EPS8
	4.62559e-45	0.611503	0.8	0.664	9.25119e-42	pDC	ENSSSCG00000020757
	2.3589e-44	0.624233	0.835	0.496	4.7178e-41	pDC	PSIP1
	4.62063e-44	0.612333	0.829	0.701	9.24126e-41	pDC	VEGFB
	4.82956e-44	0.800386	0.841	0.499	9.65912e-41	pDC	AOAH
	1.39689e-43	0.436709	0.753	0.491	2.79379e-40	pDC	FXN
	6.63211e-43	0.433996	0.8	0.622	1.32642e-39	pDC	NANP
	7.3435e-43	0.298486	0.718	0.492	1.4687e-39	pDC	ENSSSCG00000005431
	8.5712e-43	0.926111	0.912	0.761	1.71424e-39	pDC	HSP90B1
	9.49676e-43	0.796349	0.918	0.802	1.89935e-39	pDC	OAF
	1.11962e-42	0.618768	0.982	0.899	2.23924e-39	pDC	DBI
	1.33318e-42	1.09029	0.759	0.495	2.66635e-39	pDC	NUCB2
	1.36188e-42	0.736407	0.794	0.746	2.72376e-39	pDC	SLC4A4
	1.82881e-42	0.299246	0.629	0.25	3.65763e-39	pDC	WASF1
	2.73695e-42	0.721781	0.859	0.817	5.47389e-39	pDC	ENSSSCG00000025551
	4.66011e-42	0.739859	0.882	0.709	9.32022e-39	pDC	SRPRA
	4.96117e-42	0.784406	0.818	0.67	9.92234e-39	pDC	SKAP1
	2.4699e-41	0.614838	0.806	0.564	4.93981e-38	pDC	HSH2D
	3.77876e-41	0.896948	0.829	0.771	7.55753e-38	pDC	ENSSSCG00000023184
	7.91291e-41	0.63554	0.835	0.636	1.58258e-37	pDC	SERPINB9
	9.27157e-41	0.703241	0.824	0.546	1.85431e-37	pDC	XRCC5
	4.52847e-40	0.848736	0.9	0.775	9.05695e-37	pDC	TRIM22
	5.40048e-40	0.728431	0.753	0.503	1.0801e-36	pDC	GPR34
	2.5705e-39	0.274505	0.653	0.305	5.14101e-36	pDC	MFAP2
	4.1597e-39	0.980969	0.894	0.79	8.31941e-36	pDC	GOLGA4
	7.79826e-39	0.428028	1	0.989	1.55965e-35	pDC	RPS6
	1.21642e-38	0.730383	0.888	0.808	2.43285e-35	pDC	SNX9
	1.26129e-38	0.544154	0.782	0.678	2.52257e-35	pDC	ENSSSCG00000030385
	1.49887e-38	0.836761	0.865	0.708	2.99775e-35	pDC	USP36
	1.60785e-38	0.542585	0.835	0.763	3.2157e-35	pDC	ENSSSCG00000021201
	2.57079e-38	0.418227	1	0.988	5.14158e-35	pDC	RPL3
	2.62553e-38	0.526295	0.765	0.445	5.25105e-35	pDC	CCDC66
	2.9715e-38	0.547172	0.976	0.955	5.943e-35	pDC	ARHGDIB
	3.21431e-38	0.335369	0.706	0.428	6.42861e-35	pDC	TIPIN
	1.37545e-37	0.440594	0.776	0.454	2.75091e-34	pDC	PARP1
	1.42396e-37	0.819879	0.788	0.619	2.84792e-34	pDC	IGSF8
	1.60531e-37	0.38972	0.706	0.443	3.21063e-34	pDC	PKIG
	2.01052e-37	0.835321	0.812	0.553	4.02104e-34	pDC	MPEG1
	2.82553e-37	0.615781	0.853	0.766	5.65105e-34	pDC	C1orf21
	6.87155e-37	0.277795	0.706	0.527	1.37431e-33	pDC	POLR1G
	7.69908e-37	0.283967	0.753	0.713	1.53982e-33	pDC	ENSSSCG00000001948
	3.46839e-36	0.25107	0.582	0.135	6.93678e-33	pDC	GUCY1B1
	1.2275e-35	0.424793	0.782	0.632	2.45501e-32	pDC	ABHD15
	5.90854e-35	0.593316	0.582	0.107	1.18171e-31	pDC	FAM181B
	9.69409e-35	0.740228	0.747	0.612	1.93882e-31	pDC	P2RY14
	1.05228e-34	0.396517	0.794	0.556	2.10455e-31	pDC	GOLIM4
	1.66378e-34	0.681437	0.712	0.448	3.32756e-31	pDC	SLC39A14
	3.0368e-34	0.642999	0.782	0.572	6.07361e-31	pDC	VCL
	4.57868e-34	0.623183	0.859	0.692	9.15736e-31	pDC	IL18
	4.63085e-34	0.887946	0.747	0.512	9.26169e-31	pDC	CD4
	5.79139e-34	0.670158	0.924	0.807	1.15828e-30	pDC	CANX
	6.72107e-34	0.607163	0.747	0.484	1.34421e-30	pDC	TSPAN33
	7.70666e-34	0.943345	0.8	0.648	1.54133e-30	pDC	CCDC186
	1.51471e-33	0.535536	0.788	0.586	3.02941e-30	pDC	RBM38
	1.84792e-33	0.596149	0.718	0.492	3.69583e-30	pDC	ORMDL3
	1.9215e-33	0.542154	0.759	0.465	3.84301e-30	pDC	HDLBP
	2.10307e-33	0.41393	0.747	0.676	4.20614e-30	pDC	ENSSSCG00000001728
	1.5213e-32	0.644393	0.935	0.81	3.0426e-29	pDC	DDT
	2.36836e-32	0.390891	0.688	0.509	4.73672e-29	pDC	HELLS
	4.45021e-32	0.597631	0.771	0.696	8.90042e-29	pDC	CDCA7L
	5.12724e-32	0.32607	0.724	0.659	1.02545e-28	pDC	ALDH18A1
	6.0801e-32	0.771224	0.835	0.724	1.21602e-28	pDC	CBX4
	1.6437e-31	0.70322	0.935	0.881	3.2874e-28	pDC	KLF6
	2.37927e-31	0.528478	0.876	0.788	4.75853e-28	pDC	CYFIP2
	4.87397e-31	0.738085	0.918	0.811	9.74793e-28	pDC	BNIP3L
	6.21435e-31	0.323816	0.712	0.642	1.24287e-27	pDC	RNF157
	1.4135e-30	0.663199	0.912	0.792	2.827e-27	pDC	HNRNPA3
	1.64373e-30	0.587474	0.688	0.419	3.28747e-27	pDC	SAP30BP
	2.06967e-30	0.627202	0.771	0.579	4.13935e-27	pDC	JAML
	2.58033e-30	0.390646	0.759	0.662	5.16066e-27	pDC	SERPINF1
	8.70152e-30	0.571409	0.753	0.597	1.7403e-26	pDC	CD93
	9.91492e-30	0.631075	0.765	0.528	1.98298e-26	pDC	LTB
	1.12818e-29	1.03295	0.824	0.767	2.25636e-26	pDC	CKB
	1.33862e-29	1.02794	0.588	0.169	2.67724e-26	pDC	MGP
	1.85637e-29	0.558211	0.794	0.713	3.71275e-26	pDC	AGGF1
	1.792e-28	0.499911	0.853	0.626	3.58401e-25	pDC	ARPC5L
	8.05985e-28	0.394085	0.759	0.746	1.61197e-24	pDC	ENSSSCG00000029552
	9.56177e-28	0.569716	0.776	0.549	1.91235e-24	pDC	PDCD4
	4.22609e-27	0.276341	0.671	0.433	8.45218e-24	pDC	GPR155
	5.38484e-27	0.536113	0.782	0.735	1.07697e-23	pDC	ENSSSCG00000023253
	8.85616e-27	0.431698	0.994	0.937	1.77123e-23	pDC	ENSSSCG00000027441
	1.39249e-26	0.563328	0.741	0.671	2.78499e-23	pDC	INSR.1
	3.28737e-26	0.874571	0.8	0.826	6.57474e-23	pDC	CLU
	4.00716e-26	0.31617	1	0.992	8.01432e-23	pDC	RPS18
	6.6025e-26	0.522021	0.718	0.52	1.3205e-22	pDC	FAM43A
	7.97046e-26	0.550526	0.688	0.477	1.59409e-22	pDC	GAPT
	1.71826e-25	0.475334	0.794	0.644	3.43652e-22	pDC	ARRDC3
	2.04705e-25	0.600779	0.747	0.745	4.09411e-22	pDC	CALD1
	4.59055e-25	0.560376	0.718	0.494	9.18111e-22	pDC	ARHGAP27
	4.71938e-25	0.601809	0.747	0.723	9.43876e-22	pDC	PigE-108A11.3
	8.29722e-25	0.458314	0.671	0.547	1.65944e-21	pDC	CTSK
	8.77737e-25	0.489063	0.924	0.894	1.75547e-21	pDC	PLP2
	8.85838e-25	0.481242	0.876	0.684	1.77168e-21	pDC	AKAP9
	1.31205e-24	0.559471	0.788	0.596	2.62411e-21	pDC	GCC2
	2.7739e-24	0.466537	0.735	0.729	5.5478e-21	pDC	ENSSSCG00000006376
	4.25175e-24	0.43502	0.871	0.799	8.50351e-21	pDC	GNG2
	5.99799e-24	0.456704	0.841	0.661	1.1996e-20	pDC	ARL6IP1
	7.65498e-24	0.417833	0.747	0.581	1.531e-20	pDC	TM2D2
	1.27631e-23	0.560559	0.824	0.778	2.55263e-20	pDC	ENSSSCG00000000654
	1.46429e-23	0.507387	0.812	0.677	2.92859e-20	pDC	TMEM134
	2.60187e-23	0.512677	0.653	0.399	5.20374e-20	pDC	GOLM1
	3.17577e-23	0.379752	0.971	0.936	6.35154e-20	pDC	MIF
	3.19731e-23	0.292355	0.559	0.177	6.39462e-20	pDC	P2RY6
	4.95149e-23	1.27074	0.824	0.843	9.90298e-20	pDC	ENSSSCG00000025317
	9.92692e-23	0.439373	0.718	0.722	1.98538e-19	pDC	DPP4
	2.09599e-22	0.300034	0.6	0.402	4.19198e-19	pDC	HELB
	2.70382e-22	0.52644	0.788	0.827	5.40764e-19	pDC	TLR9
	3.22653e-22	0.321236	0.671	0.49	6.45305e-19	pDC	DNMBP
	4.20481e-22	0.314011	0.659	0.488	8.40963e-19	pDC	C1orf54
	1.76637e-21	0.33986	0.512	0.098	3.53274e-18	pDC	SPACA3
	2.42643e-21	0.390258	0.724	0.599	4.85286e-18	pDC	NOLC1
	2.72826e-21	0.417759	0.694	0.709	5.45653e-18	pDC	ENSSSCG00000027527
	1.88122e-20	0.283036	0.735	0.651	3.76244e-17	pDC	GSPT2
	8.29923e-20	0.567853	0.747	0.763	1.65985e-16	pDC	ENSSSCG00000000243
	8.39034e-20	0.400935	0.729	0.673	1.67807e-16	pDC	TENT5C
	1.43135e-19	0.497361	0.865	0.751	2.86271e-16	pDC	RBBP6
	1.73136e-19	0.500361	0.735	0.717	3.46272e-16	pDC	ZDHHC9
	1.81622e-19	0.650056	0.847	0.827	3.63243e-16	pDC	GNG11
	2.20033e-19	0.450263	0.882	0.834	4.40067e-16	pDC	RHOH
	3.19292e-19	0.44842	0.824	0.846	6.38584e-16	pDC	FADS3
	8.26266e-19	0.307222	0.682	0.475	1.65253e-15	pDC	CCAR1
	1.19527e-18	0.290626	0.988	0.988	2.39055e-15	pDC	RPSA
	1.6778e-18	0.459846	0.806	0.833	3.35559e-15	pDC	ENSSSCG00000029732
	1.69439e-18	0.358603	0.612	0.476	3.38878e-15	pDC	GPR174
	3.09354e-18	0.28648	1	0.986	6.18707e-15	pDC	RPL10A
	8.19858e-18	0.370617	0.829	0.729	1.63972e-14	pDC	HMGA1
	9.61407e-18	0.327217	0.576	0.376	1.92281e-14	pDC	SELENBP1
	1.38575e-17	0.449458	0.835	0.702	2.77149e-14	pDC	LUC7L3
	2.37601e-17	0.265428	0.606	0.444	4.75201e-14	pDC	GPATCH4
	2.45984e-17	0.394988	0.894	0.849	4.91967e-14	pDC	C12orf57
	2.84546e-17	0.515032	0.7	0.596	5.69092e-14	pDC	SEPTIN1
	3.767e-17	0.481888	0.729	0.754	7.534e-14	pDC	ENSSSCG00000003649
	9.17326e-17	0.596002	0.782	0.783	1.83465e-13	pDC	TUBB1
	1.08803e-16	0.452508	0.665	0.68	2.17606e-13	pDC	PTPRK
	1.23486e-16	0.567124	0.682	0.543	2.46973e-13	pDC	SERINC5
	1.49343e-16	0.440447	0.747	0.715	2.98686e-13	pDC	AK3
	1.7032e-16	0.422284	0.824	0.691	3.40641e-13	pDC	DDX21
	2.704e-16	0.441575	0.835	0.687	5.40799e-13	pDC	PPIG
	3.51886e-16	0.509463	0.694	0.511	7.03772e-13	pDC	B4GALT1
	4.31514e-16	0.396194	0.776	0.733	8.63028e-13	pDC	N4BP2
	4.42648e-16	0.363274	0.959	0.931	8.85296e-13	pDC	CTSH
	5.17507e-16	0.370897	0.571	0.352	1.03501e-12	pDC	RPS6KA5
	5.44307e-16	0.454742	0.612	0.433	1.08861e-12	pDC	SCARB1
	5.47706e-16	0.409901	0.712	0.607	1.09541e-12	pDC	SMIM14
	6.62304e-16	0.416476	0.829	0.71	1.32461e-12	pDC	EIF5B
	8.67958e-16	0.291436	0.676	0.654	1.73592e-12	pDC	TSTD1
	1.01006e-15	0.480104	0.735	0.675	2.02012e-12	pDC	APPL2
	1.07092e-15	0.300718	0.994	0.969	2.14185e-12	pDC	YBX1
	1.07226e-15	0.312485	0.612	0.524	2.14452e-12	pDC	VLDLR
	1.63333e-15	0.500513	0.671	0.523	3.26665e-12	pDC	HHEX
	2.09148e-15	0.352787	0.765	0.762	4.18296e-12	pDC	TTC22
	3.29651e-15	0.306945	0.788	0.6	6.59303e-12	pDC	SNRPF
	5.75948e-15	1.34444	0.788	0.852	1.1519e-11	pDC	ENSSSCG00000028695
	7.28615e-15	0.36323	0.994	0.96	1.45723e-11	pDC	HSP90AB1
	1.07819e-14	0.54758	0.806	0.798	2.15638e-11	pDC	PLAAT3
	3.51817e-14	0.275235	0.594	0.472	7.03634e-11	pDC	MTMR4
	5.7036e-14	0.284638	0.894	0.888	1.14072e-10	pDC	SKIL
	6.75442e-14	0.329024	0.765	0.633	1.35088e-10	pDC	BOD1L1
	7.67813e-14	0.459357	0.865	0.861	1.53563e-10	pDC	FKBP11
	1.84402e-13	0.413508	0.871	0.801	3.68804e-10	pDC	HSPE1
	3.14205e-13	0.438658	0.876	0.817	6.2841e-10	pDC	HNRNPU
	3.90023e-13	0.272213	0.665	0.542	7.80046e-10	pDC	ERN1
	3.9137e-13	0.256984	0.724	0.583	7.8274e-10	pDC	THUMPD1
	4.71959e-13	0.376076	0.7	0.594	9.43919e-10	pDC	MANF
	4.92372e-13	0.417894	0.641	0.7	9.84744e-10	pDC	ENSSSCG00000026307
	5.4874e-13	0.309392	0.653	0.7	1.09748e-09	pDC	SERPINI1
	5.91383e-13	0.32255	0.876	0.764	1.18277e-09	pDC	LIMD2
	1.43915e-12	1.05936	0.806	0.826	2.87831e-09	pDC	MYL9
	2.21167e-12	0.355232	0.835	0.746	4.42333e-09	pDC	MYH9
	2.45848e-12	0.278053	0.735	0.649	4.91695e-09	pDC	RAD50
	2.58752e-12	0.269292	0.7	0.686	5.17505e-09	pDC	GTF2H3
	4.01424e-12	0.298453	0.971	0.939	8.02848e-09	pDC	NAP1L1
	5.76302e-12	0.453902	0.618	0.618	1.1526e-08	pDC	MCOLN2
	7.1581e-12	0.649235	0.788	0.778	1.43162e-08	pDC	TUBA4A
	9.29572e-12	0.358032	0.612	0.574	1.85914e-08	pDC	CD79A
	1.00454e-11	0.297826	0.671	0.611	2.00908e-08	pDC	DOCK5
	1.03071e-11	0.33605	0.641	0.681	2.06143e-08	pDC	TPM2
	1.74497e-11	0.392449	0.612	0.643	3.48993e-08	pDC	FLT3
	4.01731e-11	0.25664	0.647	0.554	8.03461e-08	pDC	NR4A2
	4.28905e-11	1.23058	0.712	0.822	8.57809e-08	pDC	ENSSSCG00000008032
	8.51109e-11	0.350745	0.524	0.393	1.70222e-07	pDC	BCL11A
	1.57971e-10	0.34891	0.547	0.406	3.15942e-07	pDC	STAP1
	1.64908e-10	0.272167	0.541	0.374	3.29817e-07	pDC	CBFA2T3
	1.76667e-10	0.26146	0.635	0.572	3.53334e-07	pDC	CCDC6
	4.94009e-10	0.459594	0.794	0.761	9.88018e-07	pDC	TPM4
	1.10882e-09	0.28903	0.8	0.82	2.21763e-06	pDC	MAPKAPK2
	1.1512e-09	0.384812	0.671	0.618	2.30239e-06	pDC	FBL
	2.1163e-09	0.315837	0.576	0.48	4.2326e-06	pDC	SOX4
	3.9332e-09	0.321105	0.465	0.32	7.86641e-06	pDC	TP53I13
	7.81478e-09	0.286385	0.676	0.692	1.56296e-05	pDC	IKZF5
	8.48816e-09	0.354355	0.576	0.515	1.69763e-05	pDC	SLC15A4
	1.18565e-08	0.257429	0.6	0.644	2.37131e-05	pDC	SIT1
	1.23521e-08	0.25673	0.941	0.864	2.47043e-05	pDC	PTPN6
	2.1769e-08	0.474671	0.565	0.547	4.3538e-05	pDC	CKS2
	2.24675e-08	0.252627	0.606	0.707	4.49349e-05	pDC	ENSSSCG00000014191
	2.75899e-08	0.273876	0.547	0.442	5.51798e-05	pDC	IDI1
	3.01222e-08	0.268283	0.782	0.696	6.02443e-05	pDC	CHD4
	3.16643e-08	0.303425	0.806	0.694	6.33286e-05	pDC	SETX
	3.40775e-08	0.283217	0.412	0.138	6.8155e-05	pDC	NEXN
	3.93801e-08	0.309483	0.594	0.633	7.87602e-05	pDC	CD8B
	5.75183e-08	0.273894	0.659	0.561	0.000115037	pDC	USP8
	5.77669e-08	0.375614	0.8	0.802	0.000115534	pDC	GOLGB1
	6.21162e-08	0.354675	0.541	0.437	0.000124232	pDC	DSE
	8.08933e-08	0.293984	0.594	0.521	0.000161787	pDC	XBP1
	1.05878e-07	0.285846	0.571	0.509	0.000211756	pDC	NIPSNAP3A
	1.12417e-07	0.325981	0.618	0.497	0.000224833	pDC	CD69
	1.54945e-07	0.290201	0.818	0.773	0.000309891	pDC	RBM25
	1.99363e-07	0.327083	0.806	0.77	0.000398727	pDC	FHL1
	2.36682e-07	0.268713	0.7	0.695	0.000473363	pDC	SELENOP
	2.72e-07	0.36476	0.576	0.556	0.000543999	pDC	SNRPN
	3.13518e-07	0.251862	0.829	0.809	0.000627037	pDC	CDK2AP2
	6.29772e-07	0.291979	0.7	0.683	0.00125954	pDC	OPTN
	1.14751e-06	0.25911	0.735	0.656	0.00229503	pDC	BID
	1.95147e-06	0.310864	0.547	0.525	0.00390295	pDC	ABCB10
	2.5314e-06	0.425816	0.482	0.27	0.00506281	pDC	FGFR1
	3.35762e-06	0.264845	0.724	0.748	0.00671523	pDC	ENSSSCG00000026096
	3.86334e-06	0.263598	0.788	0.795	0.00772668	pDC	EIF3J
	4.39292e-06	0.320428	0.512	0.465	0.00878583	pDC	GPATCH8
	5.35301e-06	0.296042	0.612	0.689	0.010706	pDC	MBIP
	5.65182e-06	0.340142	0.629	0.602	0.0113036	pDC	H1-3
	6.0678e-06	0.355931	0.541	0.51	0.0121356	pDC	CD2AP
	8.16164e-06	0.279592	0.812	0.85	0.0163233	pDC	RUNX1
	2.92285e-05	0.307271	0.541	0.504	0.0584571	pDC	IL27RA
	2.95107e-05	0.272013	0.559	0.589	0.0590215	pDC	TTLL7
	5.71409e-05	0.421317	0.771	0.823	0.114282	pDC	NRP1
	0.000105747	0.343843	0.7	0.73	0.211495	pDC	HIP1
	0.00011246	0.254265	0.682	0.765	0.224919	pDC	PDLIM1
	0.000112866	0.257351	0.512	0.525	0.225732	pDC	FMNL2
	0.000151805	0.368422	0.541	0.619	0.303609	pDC	TIMM8A
	0.000253147	0.341944	0.371	0.672	0.506295	pDC	PYY
	0.000435362	0.359529	0.524	0.573	0.870724	pDC	STAMBPL1
	0.000947933	0.287614	0.688	0.771	1	pDC	WDFY4
	0.000999105	0.278909	0.494	0.537	1	pDC	TLR3
	0.00159953	0.25483	0.565	0.586	1	pDC	GTF2I
	0.00181732	0.278361	0.5	0.513	1	pDC	SMARCAD1
	0.00225503	0.383508	0.565	0.689	1	pDC	ADGRG5
	0.00322712	0.282709	0.718	0.701	1	pDC	MARCHF2
	0.00407582	0.309072	0.618	0.748	1	pDC	INPP5F

## Sheet: S9
	Table S9. Down-regulated synapse related pathways
	kegg pathway	P-Value	Input
	Ras signaling pathway	0.000762083	GNG10|RASAL2|GNG2
	Apelin signaling pathway	0.00506962	GNG10|GNG2
	Dopaminergic synapse	0.00465306	GNG10|GNG2
	Serotonergic synapse	0.00362447	GNG10|GNG2
	Glutamatergic synapse	0.0035642	GNG10|GNG2
	Cholinergic synapse	0.00344509	GNG10|GNG2
	Circadian entrainment	0.00261314	GNG10|GNG2
	GABAergic synapse	0.00221427	GNG10|GNG2
	Relaxin signaling pathway	0.000144161	GNG10|JUN|GNG2
	Mitophagy - animal	0.00120922	JUN|UBB

## Sheet: S10
	Table S10. Marker genes in B cell clusters.
	p_val	avg_logFC	pct.1	pct.2	p_val_adj	cluster	gene
	7.04233e-217	0.924559	0.931	0.884	1.40847e-213	0	CXCR4
	3.13553e-109	0.754053	0.87	0.857	6.27106e-106	0	TSC22D3
	2.17364e-105	0.30175	0.998	0.999	4.34727e-102	0	HBA1
	4.30742e-96	0.299205	0.998	0.999	8.61485e-93	0	HBB
	4.22931e-93	0.364547	0.987	0.987	8.45861e-90	0	ZFP36L2
	2.52404e-86	0.846383	0.868	0.783	5.04809e-83	0	CCR7
	4.33799e-56	0.597101	0.734	0.642	8.67598e-53	0	BACH2
	8.37725e-27	0.955917	0.625	0.688	1.67545e-23	0	LMTK2
	2.30388e-26	0.652301	0.835	0.837	4.60776e-23	0	RGS1
	8.44299e-25	0.573905	0.679	0.69	1.6886e-21	0	FOS
	1.58553e-18	0.354703	0.676	0.708	3.17105e-15	0	KLF9
	3.49334e-17	0.276886	0.614	0.589	6.98668e-14	0	TCEAL3
	1.08788e-15	0.489888	0.775	0.84	2.17575e-12	0	TXNIP
	4.96957e-12	0.297198	0.515	0.655	9.93913e-09	0	UBD
	5.70456e-11	0.348386	0.485	0.625	1.14091e-07	0	ENSSSCG00000021399
	3.59791e-09	0.370576	0.689	0.718	7.19582e-06	0	NR4A2
	2.39008e-08	0.29787	0.683	0.771	4.78015e-05	0	ATF3
	4.84037e-07	0.475572	0.763	0.854	0.000968073	0	JUN
	7.64934e-07	0.266388	0.569	0.696	0.00152987	0	GADD45G
	2.02935e-06	0.433701	0.824	0.865	0.0040587	0	JUNB
	2.98258e-05	0.404797	0.711	0.797	0.0596517	0	FOXP1
	5.08461e-05	0.25442	0.362	0.467	0.101692	0	PHACTR1
	6.53648e-05	0.328368	0.469	0.567	0.13073	0	INSIG1
	0.000117922	0.361822	0.595	0.655	0.235844	0	SATB1
	0.000133837	0.38166	0.587	0.696	0.267673	0	CD69
	0.000243697	0.430122	0.668	0.673	0.487394	0	ARID5B
	0.000542286	0.517815	0.569	0.629	1	0	TP53INP1
	0.000623567	0.44815	0.725	0.761	1	0	BTG2
	0.0028512	0.305677	0.551	0.665	1	0	ZDHHC14
	0.00340091	0.537896	0.603	0.673	1	0	PELI1
	0.0046376	0.281735	0.605	0.698	1	0	PPP1R15A
	1.56642e-43	0.28065	0.774	0.595	3.13285e-40	2	VPREB3
	3.33994e-176	1.38909	0.939	0.845	6.67987e-173	3	LMO2
	4.39073e-138	0.995863	0.93	0.843	8.78147e-135	3	MS4A1
	9.91888e-130	1.29492	0.877	0.793	1.98378e-126	3	ID2
	5.75878e-113	0.576144	0.993	0.972	1.15176e-109	3	ACTB
	9.93593e-76	1.10705	0.792	0.809	1.98719e-72	3	ZBTB32
	2.24312e-68	0.724126	0.857	0.827	4.48623e-65	3	ITM2C
	1.17637e-65	0.529014	0.971	0.953	2.35275e-62	3	PLAC8
	1.64466e-62	0.586186	0.93	0.892	3.28932e-59	3	GPR183
	1.36384e-61	0.710214	0.86	0.789	2.72767e-58	3	CXXC5
	1.21076e-58	0.7857	0.739	0.697	2.42153e-55	3	SCIMP
	2.89207e-49	0.401006	0.961	0.938	5.78414e-46	3	ENSSSCG00000027441
	2.10687e-47	0.562102	0.647	0.467	4.21373e-44	3	SH3BP5
	6.3704e-47	0.707775	0.64	0.506	1.27408e-43	3	PLEK
	2.25623e-45	0.660318	0.733	0.721	4.51245e-42	3	PTPRJ
	1.60918e-44	0.473413	0.928	0.912	3.21836e-41	3	PTPRC
	1.61296e-44	0.446301	0.904	0.892	3.22592e-41	3	TPM3
	3.88164e-41	0.649816	0.816	0.847	7.76329e-38	3	MIDN
	4.61001e-41	0.444543	0.939	0.94	9.22003e-38	3	TAGLN2
	2.44714e-37	0.704585	0.774	0.794	4.89429e-34	3	GADD45B
	9.93746e-37	0.354281	0.939	0.932	1.98749e-33	3	ARPC3
	8.22933e-35	0.592546	0.776	0.738	1.64587e-31	3	SNX3
	2.48314e-33	0.623667	0.686	0.637	4.96628e-30	3	DAPP1
	7.12992e-33	0.33019	0.936	0.92	1.42598e-29	3	ENSSSCG00000012974
	1.07837e-32	0.637049	0.743	0.74	2.15675e-29	3	CD24
	8.67185e-32	0.564833	0.796	0.789	1.73437e-28	3	ITGB2
	9.28338e-31	0.333855	0.949	0.955	1.85668e-27	3	ARHGDIB
	2.89981e-30	0.4591	0.855	0.823	5.79961e-27	3	ANKRD12
	9.58374e-30	0.766283	0.647	0.716	1.91675e-26	3	GHSR
	1.95459e-29	0.540566	0.768	0.768	3.90918e-26	3	PTPN6
	2.17959e-29	0.470688	0.643	0.655	4.35917e-26	3	ANXA4
	2.53706e-29	0.464906	0.708	0.612	5.07412e-26	3	PARP1
	4.33225e-29	0.512317	0.855	0.869	8.66451e-26	3	PRDX5
	1.54856e-28	0.413383	0.866	0.865	3.09713e-25	3	CLEC2D
	2.74427e-28	0.636176	0.801	0.82	5.48853e-25	3	PECAM1
	6.97515e-28	0.361256	0.895	0.911	1.39503e-24	3	UCP2
	7.44126e-26	0.329516	0.912	0.911	1.48825e-22	3	PFN1
	2.06736e-25	0.587717	0.658	0.736	4.13472e-22	3	CAMK2N1
	2.7918e-25	0.362462	0.66	0.719	5.5836e-22	3	BHLHE40
	8.66556e-24	0.546069	0.704	0.711	1.73311e-20	3	YBX3
	1.20082e-23	0.576035	0.721	0.752	2.40164e-20	3	ZNF318
	1.94816e-23	0.47613	0.715	0.656	3.89632e-20	3	JMJD1C
	1.02806e-22	0.549218	0.682	0.737	2.05612e-19	3	ENSSSCG00000021201
	6.34567e-22	0.473434	0.642	0.632	1.26913e-18	3	SERPINB9
	2.12996e-20	0.641322	0.711	0.765	4.25992e-17	3	ENSSSCG00000027969
	5.5424e-20	0.388009	0.608	0.574	1.10848e-16	3	FGD2
	7.61083e-20	0.544088	0.721	0.769	1.52217e-16	3	ABI3
	1.03694e-19	0.383629	0.581	0.544	2.07389e-16	3	CD72
	1.8194e-18	0.57043	0.717	0.791	3.63879e-15	3	CD1A
	3.616e-18	0.506796	0.702	0.695	7.232e-15	3	UQCR11
	1.11936e-17	0.397674	0.667	0.671	2.23873e-14	3	DNPH1
	1.1326e-17	0.53342	0.68	0.779	2.26521e-14	3	FCGR2A
	3.8971e-17	0.306725	0.577	0.7	7.7942e-14	3	SNX21
	3.91527e-17	0.412858	0.801	0.838	7.83053e-14	3	CMTM7
	4.02904e-17	0.348078	0.531	0.487	8.05807e-14	3	LYZ
	4.68118e-17	0.383831	0.794	0.842	9.36236e-14	3	TXN
	5.73487e-17	0.52239	0.623	0.681	1.14697e-13	3	CD9
	6.89277e-17	0.506539	0.671	0.682	1.37855e-13	3	MYC
	2.72646e-16	0.417571	0.73	0.777	5.45292e-13	3	RALA
	2.92693e-16	0.438939	0.816	0.849	5.85386e-13	3	MACF1
	3.65514e-16	0.422959	0.489	0.45	7.31028e-13	3	SYNE2
	2.01169e-15	0.406498	0.754	0.776	4.02339e-12	3	PLP2
	2.25961e-14	0.299158	0.676	0.785	4.51922e-11	3	POLR1G
	2.48507e-14	0.318176	0.767	0.775	4.97013e-11	3	ATP5MC1
	4.25433e-14	0.265949	0.656	0.703	8.50866e-11	3	PMEPA1
	1.17775e-13	0.403422	0.708	0.744	2.35551e-10	3	C1orf162
	3.35561e-12	0.379864	0.559	0.606	6.71122e-09	3	CBR3
	5.92207e-12	0.30395	0.779	0.799	1.18441e-08	3	ARPC5
	6.42656e-11	0.268158	0.59	0.629	1.28531e-07	3	MEF2A
	1.06305e-10	0.26767	0.741	0.746	2.12609e-07	3	S100A10
	1.15206e-10	0.375083	0.597	0.665	2.30413e-07	3	TIMP2
	1.76004e-10	0.273684	0.746	0.79	3.52008e-07	3	CAP1
	2.08938e-10	0.324147	0.59	0.678	4.17876e-07	3	FBP1
	6.7829e-10	0.292024	0.71	0.757	1.35658e-06	3	BAZ1A
	7.34074e-10	0.457927	0.721	0.818	1.46815e-06	3	ST6GALNAC4
	7.80767e-10	0.305826	0.746	0.764	1.56153e-06	3	ACTR3
	1.4084e-09	0.273213	0.653	0.626	2.81681e-06	3	APBB1IP
	2.21012e-09	0.352325	0.7	0.761	4.42024e-06	3	EIF4G3
	3.1286e-09	0.316289	0.726	0.726	6.2572e-06	3	C12orf57
	6.66035e-09	0.294756	0.735	0.753	1.33207e-05	3	ARPC2
	6.66928e-09	0.46131	0.566	0.701	1.33386e-05	3	PLAAT3
	6.71633e-09	0.303671	0.728	0.753	1.34327e-05	3	PRDX2
	9.38227e-09	0.27835	0.756	0.787	1.87645e-05	3	PRDX1
	9.90663e-09	0.468744	0.634	0.706	1.98133e-05	3	TENT5C
	1.0342e-08	0.254606	0.873	0.894	2.0684e-05	3	LDHB
	2.0669e-08	0.316904	0.726	0.793	4.1338e-05	3	C14orf2
	4.60262e-07	0.336167	0.612	0.699	0.000920524	3	POLD1
	8.82061e-07	0.334465	0.619	0.669	0.00176412	3	CBLB
	9.50609e-07	0.327015	0.603	0.603	0.00190122	3	ARHGAP24
	1.10764e-06	0.311886	0.702	0.778	0.00221529	3	GLUD1
	7.18292e-06	0.322991	0.603	0.687	0.0143658	3	RYBP
	7.24782e-06	0.266925	0.581	0.716	0.0144956	3	ENSSSCG00000029042
	3.84691e-05	0.280521	0.623	0.687	0.0769381	3	KLF3
	5.87911e-05	0.293864	0.61	0.668	0.117582	3	ENSSSCG00000005518
	6.76027e-05	0.310621	0.574	0.737	0.135205	3	C4BPB
	8.80469e-05	0.27511	0.739	0.81	0.176094	3	COX17
	0.000297368	0.300012	0.574	0.752	0.594737	3	TPPP3
	0.000321301	0.322425	0.579	0.731	0.642601	3	ENSSSCG00000026002
	0.000384104	0.296398	0.592	0.713	0.768208	3	SAMHD1
	0.000779122	0.320994	0.546	0.724	1	3	ENSSSCG00000028936
	0.00125921	0.318975	0.711	0.829	1	3	IFI30
	0.00165323	0.28636	0.561	0.689	1	3	MAP3K8
	0.00399567	0.269245	0.671	0.778	1	3	ITGB1
	1.27676e-114	0.405933	1	0.999	2.55352e-111	4	TMSB10
	4.83048e-89	0.522024	0.988	0.936	9.66097e-86	4	ENSSSCG00000027441
	1.25617e-79	0.570855	0.969	0.84	2.51235e-76	4	MS4A1
	1.68953e-72	0.515832	0.939	0.828	3.37907e-69	4	TXN
	9.24458e-70	0.514664	0.941	0.851	1.84892e-66	4	NCF4
	1.60367e-67	0.679926	0.851	0.729	3.20734e-64	4	CD24
	1.84006e-63	0.463052	0.929	0.783	3.68012e-60	4	CXXC5
	3.05628e-60	0.444368	0.833	0.78	6.11256e-57	4	CD1A
	1.32517e-57	0.424498	0.986	0.904	2.65033e-54	4	PFN1
	1.43712e-56	0.375552	0.894	0.839	2.87423e-53	4	ENSSSCG00000017090
	1.207e-55	0.467949	0.884	0.757	2.414e-52	4	PTPN6
	1.80707e-55	0.345722	0.978	0.916	3.61413e-52	4	ENSSSCG00000012974
	4.2779e-55	0.416506	0.849	0.648	8.55581e-52	4	FBL
	9.99657e-55	0.459904	0.992	0.951	1.99931e-51	4	PLAC8
	2.22595e-53	0.372247	0.806	0.715	4.45191e-50	4	PTPRJ
	6.19358e-50	0.348982	0.724	0.721	1.23872e-46	4	C4BPB
	1.11791e-49	0.358917	0.894	0.81	2.23583e-46	4	IFI30
	1.13905e-48	0.387924	0.92	0.827	2.27811e-45	4	CMTM7
	2.76484e-48	0.38449	0.957	0.83	5.52968e-45	4	POU2AF1
	3.23587e-48	0.318467	0.998	0.972	6.47175e-45	4	ACTB
	5.29074e-47	0.327152	0.816	0.602	1.05815e-43	4	PARP1
	6.06944e-47	0.359383	0.88	0.764	1.21389e-43	4	ATP5MC1
	1.00353e-45	0.372217	0.847	0.774	2.00706e-42	4	DNASE2
	3.85754e-45	0.393208	0.953	0.869	7.71509e-42	4	ACTG1
	5.8449e-44	0.324509	0.98	0.924	1.16898e-40	4	NPM1
	1.25197e-42	0.320168	0.778	0.66	2.50394e-39	4	DNPH1
	2.35449e-42	0.327839	0.908	0.823	4.70898e-39	4	ITM2C
	4.20285e-42	0.3546	0.888	0.767	8.4057e-39	4	MZB1
	7.19315e-42	0.362218	0.912	0.818	1.43863e-38	4	EIF5A
	1.83352e-41	0.288571	0.769	0.604	3.66703e-38	4	MGST3
	7.21598e-41	0.346469	0.971	0.846	1.4432e-37	4	SUB1
	2.0356e-40	0.314351	0.978	0.928	4.0712e-37	4	ARPC3
	1.60998e-39	0.384024	0.818	0.734	3.21997e-36	4	RILPL2
	3.4146e-39	0.341125	0.835	0.683	6.8292e-36	4	UQCR11
	2.23277e-38	0.253441	0.98	0.925	4.46553e-35	4	PPIAL4A
	2.62602e-38	0.326526	0.769	0.746	5.25204e-35	4	ANGPTL4
	4.49553e-38	0.330718	0.849	0.715	8.99107e-35	4	C12orf57
	5.05453e-38	0.31665	0.994	0.953	1.01091e-34	4	HSP90AB1
	1.5614e-37	0.301841	0.927	0.862	3.12281e-34	4	PRDX5
	1.80318e-37	0.283166	0.806	0.72	3.60635e-34	4	TIMM13
	2.01525e-36	0.298169	0.871	0.766	4.0305e-33	4	ATP5F1B
	6.15194e-35	0.264021	0.861	0.779	1.23039e-31	4	C14orf2
	1.89264e-33	0.27447	0.967	0.856	3.78527e-30	4	YWHAB
	6.95209e-33	0.325952	0.741	0.727	1.39042e-29	4	CAMK2N1
	1.55645e-32	0.31117	0.896	0.788	3.11289e-29	4	ARPC5
	1.2461e-31	0.258124	0.904	0.799	2.4922e-28	4	ATP5MC3
	1.37148e-31	0.313045	0.739	0.612	2.74295e-28	4	VPREB3
	1.60453e-31	0.279305	0.939	0.804	3.20906e-28	4	ATP5PO
	2.23824e-31	0.263842	0.984	0.918	4.47647e-28	4	RPL4
	8.50904e-31	0.29296	0.89	0.793	1.70181e-27	4	MT-ND6
	1.29764e-30	0.26152	0.886	0.808	2.59527e-27	4	COX5A
	2.55009e-30	0.28692	0.894	0.752	5.10018e-27	4	RAN
	1.23039e-29	0.252856	0.871	0.775	2.46079e-26	4	PRDX1
	2.84698e-29	0.259631	0.812	0.692	5.69395e-26	4	C9orf16
	6.61152e-29	0.260618	0.98	0.885	1.3223e-25	4	TPM3
	8.49612e-29	0.294228	0.798	0.735	1.69922e-25	4	C1orf162
	4.20015e-28	0.254057	0.845	0.742	8.4003e-25	4	PRDX2
	1.29107e-27	0.301041	0.824	0.807	2.58213e-24	4	ST6GALNAC4
	7.66528e-27	0.308482	0.751	0.721	1.53306e-23	4	ENSSSCG00000026096
	1.5947e-26	0.259326	0.982	0.936	3.18939e-23	4	TAGLN2
	1.37402e-24	0.360026	0.786	0.81	2.74804e-21	4	ZBTB32
	8.13995e-24	0.252984	0.802	0.767	1.62799e-20	4	GLUD1
	3.42556e-23	0.253244	0.688	0.71	6.85113e-20	4	ENSSSCG00000007999
	3.4495e-16	0.354499	0.953	0.937	6.89901e-13	4	IGLC
	8.32373e-157	0.607209	1	0.999	1.66475e-153	5	TMSB10
	1.53642e-153	1.16593	0.998	0.867	3.07284e-150	5	ACTG1
	2.96182e-141	0.792425	0.886	0.633	5.92364e-138	5	NEK6
	6.25371e-132	0.902707	0.958	0.675	1.25074e-128	5	CFD
	5.05575e-126	0.760979	0.998	0.947	1.01115e-122	5	CORO1A
	1.72306e-122	1.25711	0.908	0.536	3.44612e-119	5	JCHAIN
	4.0115e-105	0.4546	0.829	0.589	8.023e-102	5	BHLHE41
	2.50302e-102	0.927381	0.943	0.731	5.00604e-99	5	S100A10
	3.07215e-99	0.338712	1	0.999	6.1443e-96	5	MT-CO1
	1.83213e-94	0.745605	0.998	0.903	3.66425e-91	5	UCP2
	3.01645e-91	0.567233	0.95	0.836	6.03291e-88	5	ENSSSCG00000017090
	1.2658e-90	0.663502	0.973	0.85	2.53159e-87	5	NCF4
	1.72429e-90	0.63525	0.995	0.829	3.44857e-87	5	POU2AF1
	1.17966e-89	0.555475	0.841	0.541	2.35931e-86	5	PPA1
	1.7908e-89	0.737721	0.893	0.71	3.58161e-86	5	ENSSSCG00000026096
	4.20733e-85	0.652671	0.829	0.568	8.41466e-82	5	ANXA2
	4.8454e-84	0.386036	0.804	0.562	9.6908e-81	5	HINFP
	5.70629e-82	0.266315	1	0.999	1.14126e-78	5	TMSB4X.1
	4.29713e-75	0.299458	0.826	0.672	8.59427e-72	5	RAB32
	4.70252e-74	0.643186	0.98	0.902	9.40504e-71	5	VIM
	5.55883e-73	0.644603	0.881	0.616	1.11177e-69	5	CD53
	1.27413e-72	0.552105	0.943	0.731	2.54826e-69	5	SEM1
	3.51515e-72	0.422767	0.995	0.927	7.0303e-69	5	ARPC3
	3.98641e-71	0.538219	0.978	0.847	7.97282e-68	5	SUB1
	5.44075e-71	0.31009	0.764	0.667	1.08815e-67	5	ENSSSCG00000021006
	9.62404e-71	0.478992	0.998	0.972	1.92481e-67	5	ACTB
	1.24797e-69	0.538086	0.95	0.822	2.49593e-66	5	ABRACL
	9.04179e-68	0.330979	0.881	0.639	1.80836e-64	5	IL17RA
	3.57453e-67	0.38168	0.811	0.554	7.14905e-64	5	LAMTOR2
	2.1913e-66	0.469347	0.933	0.809	4.38261e-63	5	IFI30
	2.04682e-65	0.462435	0.958	0.748	4.09364e-62	5	EIF3I
	6.72935e-65	0.408548	0.881	0.598	1.34587e-61	5	MGST3
	2.06801e-63	0.425884	0.943	0.825	4.13602e-60	5	RPIA
	7.31274e-63	0.503321	0.988	0.905	1.46255e-59	5	PFN1
	4.56809e-62	0.516117	0.948	0.767	9.13618e-59	5	SPCS1
	5.82614e-61	0.357829	0.851	0.696	1.16523e-57	5	ENSSSCG00000028657
	2.34176e-59	0.400858	0.988	0.916	4.68353e-56	5	ENSSSCG00000012974
	2.48147e-59	0.494441	0.973	0.842	4.96293e-56	5	MS4A1
	4.18547e-58	0.453002	0.965	0.825	8.37094e-55	5	CMTM7
	9.57634e-58	0.302722	1	0.999	1.91527e-54	5	MT-CYB
	6.66025e-56	0.465434	0.918	0.764	1.33205e-52	5	ATP5F1B
	1.0692e-55	0.435202	0.849	0.664	2.1384e-52	5	AP1S2
	1.08248e-55	0.314562	0.819	0.675	2.16495e-52	5	ENSSSCG00000016795
	2.19548e-55	0.358273	0.814	0.652	4.39096e-52	5	GBP1
	1.00654e-54	0.427155	0.953	0.829	2.01309e-51	5	TXN
	2.87984e-54	0.383358	0.908	0.712	5.75969e-51	5	SIT1
	1.91042e-52	0.256978	0.806	0.658	3.82085e-49	5	TESC
	2.19513e-52	0.379535	0.935	0.762	4.39026e-49	5	ATP5MC1
	1.16532e-51	0.345574	0.876	0.673	2.33065e-48	5	TPI1
	1.6971e-51	0.282194	0.864	0.721	3.3942e-48	5	UQCRC1
	2.39981e-51	0.308361	0.921	0.776	4.79961e-48	5	C14orf2
	1.05723e-49	0.334815	0.893	0.694	2.11445e-46	5	DDIT3
	1.57167e-49	0.272073	0.888	0.737	3.14334e-46	5	ENSSSCG00000020769
	4.92603e-49	0.274947	0.898	0.727	9.85206e-46	5	SMAP1
	2.19521e-48	0.291158	0.861	0.679	4.39042e-45	5	NDUFS7
	7.31066e-48	0.283927	0.831	0.695	1.46213e-44	5	RGS18
	9.24865e-48	0.383591	0.784	0.562	1.84973e-44	5	FGD2
	1.5592e-47	0.408305	0.948	0.751	3.11841e-44	5	RAN
	5.16471e-47	0.338043	0.811	0.552	1.03294e-43	5	SEC11C
	8.82944e-47	0.417499	0.916	0.773	1.76589e-43	5	PRDX1
	2.48551e-46	0.30238	0.849	0.662	4.97102e-43	5	MCUB
	8.13248e-46	0.376745	0.921	0.762	1.6265e-42	5	PLP2
	2.34436e-45	0.273311	0.866	0.735	4.68872e-42	5	CYCS.1
	7.132e-44	0.356659	0.97	0.804	1.4264e-40	5	ATP5PO
	7.72556e-44	0.399546	0.931	0.774	1.54511e-40	5	CAP1
	8.02355e-44	0.34626	0.998	0.924	1.60471e-40	5	NPM1
	2.05109e-43	0.606405	0.898	0.758	4.10217e-40	5	ITGB1
	1.23352e-42	0.393034	0.973	0.837	2.46703e-39	5	LTB
	1.42735e-42	0.386405	0.916	0.707	2.8547e-39	5	ATP5F1A
	6.28654e-42	0.291178	0.692	0.494	1.25731e-38	5	RFC3
	1.04361e-41	0.323666	0.826	0.64	2.08722e-38	5	ABI1
	1.71546e-41	0.299621	0.945	0.85	3.43093e-38	5	ATP5L
	2.74215e-41	0.305403	0.913	0.722	5.48429e-38	5	SRI
	6.53398e-41	0.365366	0.988	0.897	1.3068e-37	5	LCP1
	2.0018e-40	0.382945	0.993	0.936	4.00361e-37	5	TAGLN2
	1.35106e-38	0.297758	0.911	0.757	2.70212e-35	5	PTPN6
	2.54192e-38	0.333312	0.774	0.58	5.08385e-35	5	TNFAIP8
	2.68762e-38	0.309927	0.854	0.665	5.37524e-35	5	PSMB4
	3.26301e-38	0.271402	0.851	0.637	6.52601e-35	5	NDUFB8
	5.13011e-37	0.36961	0.94	0.798	1.02602e-33	5	ATP5MC3
	6.31908e-37	0.25778	0.821	0.641	1.26382e-33	5	TUBB
	1.09203e-36	0.281241	0.931	0.806	2.18406e-33	5	COX5A
	5.35068e-36	0.310161	0.998	0.926	1.07014e-32	5	SLC25A3
	1.04688e-35	0.302662	0.906	0.709	2.09375e-32	5	SNRPE
	1.26786e-35	0.299516	0.975	0.857	2.53572e-32	5	YWHAB
	2.54136e-35	0.329574	0.99	0.928	5.08272e-32	5	GAPDH
	3.38164e-35	0.257898	0.871	0.751	6.76328e-32	5	CAPG
	4.53565e-35	0.260427	0.821	0.635	9.07129e-32	5	CUTA
	5.83179e-35	0.309905	0.943	0.767	1.16636e-31	5	UQCRH
	4.84802e-34	0.263244	0.935	0.766	9.69605e-31	5	MZB1
	1.20497e-33	0.29203	0.918	0.74	2.40994e-30	5	CALR
	1.69294e-33	0.27902	0.98	0.885	3.38587e-30	5	LDHB
	3.44371e-33	0.289096	0.99	0.918	6.88742e-30	5	RPL4
	9.29648e-32	0.257696	0.737	0.652	1.8593e-28	5	CAPN2
	2.38149e-31	0.27744	0.943	0.779	4.76299e-28	5	HSPE1
	9.08215e-31	0.263187	0.851	0.696	1.81643e-27	5	SRGN
	2.22889e-30	0.303229	0.98	0.895	4.45777e-27	5	CALM1
	3.94786e-29	0.255552	0.913	0.714	7.89573e-26	5	NDUFA4
	7.79111e-27	0.265392	0.923	0.761	1.55822e-23	5	ARID4B
	1.93285e-26	0.255727	0.913	0.751	3.86569e-23	5	ACTR3
	5.3981e-26	0.276402	0.96	0.857	1.07962e-22	5	HNRNPA1
	2.30847e-25	0.258041	0.839	0.656	4.61693e-22	5	EIF3L
	1.82733e-19	0.47413	0.995	0.964	3.65466e-16	5	IGKC
	9.11704e-145	1.88403	0.985	0.621	1.82341e-141	6	TRBC1
	2.87603e-132	1.29158	0.974	0.687	5.75206e-129	6	CD3E
	4.54365e-128	1.62728	0.948	0.492	9.08729e-125	6	IL7R
	1.11266e-124	1.00505	0.926	0.578	2.22533e-121	6	CD5
	3.49028e-111	0.704431	0.9	0.681	6.98055e-108	6	ENSSSCG00000024899
	3.53845e-111	0.930152	0.897	0.642	7.0769e-108	6	LEF1
	1.17218e-109	1.01767	0.937	0.685	2.34436e-106	6	CTSW
	1.6724e-109	0.517252	0.893	0.56	3.34481e-106	6	CST7
	2.77556e-108	0.851951	0.93	0.607	5.55112e-105	6	SKAP1
	1.18573e-107	0.806684	0.911	0.655	2.37145e-104	6	ENSSSCG00000026803
	8.29379e-104	1.0671	0.959	0.713	1.65876e-100	6	CD2
	3.86239e-98	0.859947	0.886	0.52	7.72478e-95	6	LCK
	5.14256e-98	0.461581	0.878	0.736	1.02851e-94	6	SPNS1.1
	3.6389e-94	0.280868	0.871	0.659	7.27781e-91	6	ITGA5
	2.99398e-92	0.330395	0.834	0.543	5.98796e-89	6	LCN2
	4.57814e-92	0.408301	0.867	0.712	9.15628e-89	6	NCALD
	5.79695e-92	0.37265	0.823	0.427	1.15939e-88	6	CD6
	1.09849e-90	0.33252	0.738	0.223	2.19698e-87	6	NPY
	1.28295e-90	0.554964	0.834	0.474	2.5659e-87	6	RORA
	3.60382e-90	0.722541	0.915	0.651	7.20765e-87	6	GBP1
	6.2027e-90	0.688266	0.867	0.583	1.24054e-86	6	PDE4D
	7.70832e-90	0.576753	0.882	0.629	1.54166e-86	6	RAB27A
	1.0606e-88	0.293348	0.815	0.464	2.1212e-85	6	UBASH3A
	1.09962e-88	0.529756	0.934	0.745	2.19924e-85	6	S100B
	1.06529e-87	0.379297	0.815	0.477	2.13059e-84	6	MLLT3
	7.3147e-87	0.456489	0.849	0.591	1.46294e-83	6	ENSSSCG00000026913
	2.48279e-84	0.269233	0.886	0.685	4.96559e-81	6	TOX
	3.27092e-81	0.378602	0.834	0.632	6.54184e-78	6	ENSSSCG00000009926
	4.73518e-80	0.333324	0.841	0.565	9.47037e-77	6	TRGV10
	3.54542e-78	0.69173	0.893	0.628	7.09084e-75	6	SATB1
	3.88418e-78	0.455403	0.863	0.695	7.76836e-75	6	PVRIG
	9.56522e-77	0.429942	0.823	0.598	1.91304e-73	6	PRKCH
	5.4746e-76	0.588158	0.882	0.638	1.09492e-72	6	FYN
	2.67301e-74	0.565892	0.897	0.566	5.34602e-71	6	ABLIM1
	2.93686e-74	0.730349	0.937	0.702	5.87373e-71	6	TCF7
	4.23349e-74	0.736216	0.982	0.752	8.46698e-71	6	SEPTIN6
	2.3552e-73	0.665298	0.941	0.598	4.71041e-70	6	KLF6
	4.25708e-73	0.692322	0.827	0.617	8.51416e-70	6	FYB1
	1.24127e-71	0.37332	0.9	0.651	2.48254e-68	6	ENSSSCG00000005518
	6.62776e-70	0.371264	0.919	0.792	1.32555e-66	6	SKIL
	6.68239e-69	0.263878	0.863	0.581	1.33648e-65	6	SLK
	2.38848e-68	0.307537	0.871	0.627	4.77696e-65	6	IFIT1
	5.50522e-68	0.312769	0.856	0.58	1.10104e-64	6	DYNLT3
	1.06602e-67	0.489132	0.93	0.772	2.13204e-64	6	GNG2
	1.97966e-67	0.250664	0.801	0.657	3.95931e-64	6	ENSSSCG00000026307
	2.64587e-67	0.278997	0.804	0.675	5.29174e-64	6	NMUR1
	1.58056e-66	0.329064	0.801	0.657	3.16111e-63	6	DAPL1
	1.16117e-65	0.473206	0.86	0.6	2.32235e-62	6	FKBP11
	2.20786e-65	0.358408	0.889	0.609	4.41571e-62	6	UBD
	7.89524e-65	0.273039	0.775	0.525	1.57905e-61	6	LIX1
	2.56575e-64	0.275615	0.808	0.647	5.1315e-61	6	STING1
	3.6729e-64	0.510317	0.889	0.54	7.34579e-61	6	LMO4
	9.59805e-63	0.656205	1	0.953	1.91961e-59	6	PLAC8
	6.06181e-62	0.547768	0.959	0.83	1.21236e-58	6	RGS1
	2.48381e-61	0.328992	0.889	0.634	4.96763e-58	6	SMC4
	6.09536e-61	0.267111	0.793	0.686	1.21907e-57	6	CRTAM
	6.43708e-61	0.575333	0.926	0.717	1.28742e-57	6	TNFAIP3
	8.81121e-60	0.370273	0.871	0.515	1.76224e-56	6	RCN2
	9.28784e-60	0.313274	0.793	0.524	1.85757e-56	6	CEBPD
	1.38602e-59	0.295776	0.867	0.62	2.77204e-56	6	IL4R
	1.50835e-58	0.419636	0.945	0.803	3.01669e-55	6	DUSP2
	1.38154e-57	0.486313	0.852	0.578	2.76308e-54	6	CTSC
	2.09362e-57	0.478466	0.996	0.92	4.18723e-54	6	RPL4
	5.06664e-57	0.879178	0.882	0.618	1.01333e-53	6	S100A4
	1.07695e-56	0.63928	0.97	0.815	2.15389e-53	6	ETS1
	3.06251e-56	0.608661	0.904	0.697	6.12501e-53	6	SRGN
	6.94288e-56	0.661989	0.952	0.735	1.38858e-52	6	S100A10
	4.63216e-54	0.554304	0.956	0.825	9.26431e-51	6	ABRACL
	8.98269e-54	0.345511	0.801	0.637	1.79654e-50	6	ENSSSCG00000024378
	1.42878e-52	0.359025	0.753	0.355	2.85755e-49	6	CLEC2B
	1.44094e-52	0.313466	0.812	0.685	2.88188e-49	6	CD8A
	1.65697e-52	0.302253	0.904	0.701	3.31393e-49	6	ISCA1
	5.52269e-52	0.428055	0.919	0.681	1.10454e-48	6	GSPT2
	1.65937e-51	0.297675	0.856	0.661	3.31874e-48	6	IFI44L
	2.89874e-50	0.418534	0.9	0.659	5.79748e-47	6	CD69
	9.43844e-50	0.344859	0.756	0.579	1.88769e-46	6	CD3D
	1.54454e-48	0.267763	0.9	0.643	3.08909e-45	6	FADS3
	1.99256e-48	0.448549	0.867	0.614	3.98512e-45	6	ARL6IP1
	6.74913e-48	0.338973	0.753	0.602	1.34983e-44	6	LDLRAP1
	8.63439e-48	0.325523	0.838	0.581	1.72688e-44	6	NKG7
	2.00403e-47	0.445774	0.915	0.716	4.00805e-44	6	ZC3HAV1
	9.09447e-46	0.410094	0.801	0.538	1.81889e-42	6	RCAN3
	4.83641e-45	0.452141	0.993	0.909	9.67283e-42	6	PTPRC
	7.48868e-45	0.355649	0.897	0.615	1.49774e-41	6	APBB1IP
	4.89109e-44	0.440434	0.952	0.795	9.78218e-41	6	CCR7
	2.3465e-43	0.468155	0.86	0.755	4.69301e-40	6	HCST
	2.14175e-42	0.286475	0.716	0.487	4.28351e-39	6	ZAP70
	2.3831e-42	0.272668	0.745	0.504	4.7662e-39	6	TBL1X
	5.15297e-42	0.331417	0.849	0.623	1.03059e-38	6	NDFIP1
	9.57663e-42	0.258867	0.875	0.58	1.91533e-38	6	NDUFB5
	1.14389e-40	0.260288	0.863	0.602	2.28778e-37	6	TP53INP1
	2.58364e-40	0.29797	0.9	0.642	5.16729e-37	6	CDC5L
	3.31638e-39	0.326733	0.83	0.686	6.63275e-36	6	DGKZ
	3.99106e-39	0.344182	0.812	0.48	7.98211e-36	6	ZNF292
	1.42123e-38	0.292735	0.661	0.372	2.84245e-35	6	CD4
	3.27728e-38	0.284633	0.79	0.546	6.55456e-35	6	SPOP
	4.31905e-38	0.259917	0.852	0.583	8.63811e-35	6	SLC4A7
	3.02269e-37	0.370272	1	0.95	6.04537e-34	6	SSR4
	1.07535e-33	0.395042	0.926	0.703	2.1507e-30	6	ATRX
	1.74927e-33	0.332625	0.852	0.655	3.49855e-30	6	BIN2
	7.00414e-32	0.285309	0.878	0.609	1.40083e-28	6	STK17B
	1.10416e-30	0.36896	0.712	0.581	2.20831e-27	6	CD27
	2.57968e-30	0.545676	0.675	0.508	5.15935e-27	6	TRAT1
	7.62606e-30	0.310332	0.823	0.67	1.52521e-26	6	S1PR1
	1.05767e-27	0.260362	0.882	0.623	2.11533e-24	6	CD53
	1.12585e-27	0.302254	0.926	0.745	2.2517e-24	6	LUC7L3
	1.02161e-26	0.304516	0.708	0.486	2.04321e-23	6	CYTIP
	1.52866e-26	0.255066	0.937	0.778	3.05732e-23	6	CAP1
	3.80748e-25	0.322847	0.945	0.794	7.61497e-22	6	MT-ND6
	4.30116e-24	0.285639	0.967	0.808	8.60232e-21	6	ATP5PO
	6.05862e-22	0.275681	0.989	0.93	1.21172e-18	6	GAPDH
	1.6953e-21	0.256677	0.956	0.782	3.39061e-18	6	HSPE1
	1.36192e-20	0.254574	1	0.928	2.72385e-17	6	SLC25A3
	1.4733e-10	0.25453	0.605	0.634	2.94659e-07	6	CD8B
	1.39342e-20	0.527248	0.795	0.69	2.78683e-17	7	CFD
	4.04889e-20	0.608273	0.876	0.768	8.09777e-17	7	ARID4B
	1.83654e-13	0.418996	0.91	0.844	3.67308e-10	7	LTB
	4.63597e-13	0.433886	0.919	0.856	9.27194e-10	7	NCF4
	1.17864e-12	0.420113	0.748	0.63	2.35728e-09	7	CD53
	1.82251e-12	0.278778	0.731	0.556	3.64502e-09	7	JCHAIN
	7.33089e-11	0.307144	0.654	0.651	1.46618e-07	7	NEK6
	9.98826e-11	0.258328	0.782	0.775	1.99765e-07	7	SHISA2
	5.15376e-10	0.386923	0.667	0.678	1.03075e-06	7	ZDBF2
	9.45577e-10	0.374145	0.846	0.833	1.89115e-06	7	RPIA
	1.0333e-09	0.267403	0.688	0.652	2.0666e-06	7	KDM1B
	3.61458e-09	0.351089	0.769	0.671	7.22916e-06	7	MCUB
	5.02665e-09	0.309766	0.658	0.558	1.00533e-05	7	PPA1
	1.18621e-08	0.276692	0.765	0.705	2.37241e-05	7	ENSSSCG00000028657
	1.3229e-08	0.300225	0.936	0.908	2.64579e-05	7	UCP2
	2.69461e-08	0.330648	0.876	0.839	5.38922e-05	7	POU2AF1
	3.15059e-08	0.292311	0.662	0.649	6.30118e-05	7	GCSAM
	3.39519e-08	0.573508	0.675	0.626	6.79039e-05	7	FAM3C
	3.62829e-08	0.433769	0.744	0.712	7.25659e-05	7	TCF7
	5.91586e-07	0.319089	0.94	0.906	0.00118317	7	VIM
	8.94825e-07	0.274349	0.744	0.64	0.00178965	7	OLA1
	1.16557e-06	0.421179	0.671	0.656	0.00233115	7	IL17RA
	1.27509e-06	0.316396	0.829	0.777	0.00255017	7	SPCS1
	2.90008e-06	0.404908	0.65	0.65	0.00580017	7	ST3GAL1
	3.2483e-06	0.272184	0.876	0.873	0.0064966	7	NFKBIA
	1.09893e-05	0.469155	0.62	0.656	0.0219787	7	DUSP4
	1.3169e-05	0.326434	0.795	0.846	0.0263379	7	ENSSSCG00000017090
	6.10494e-05	0.360236	0.615	0.604	0.122099	7	PIKFYVE
	0.00187836	0.308236	0.709	0.74	1	7	SMAP1
	0.00553285	0.368185	0.667	0.661	1	7	LYST
	5.42059e-85	3.67775	1	0.753	1.08412e-81	8	CCL5
	1.37167e-83	1.54376	0.977	0.417	2.74334e-80	8	GZMA.1
	1.14939e-72	2.00853	0.969	0.691	2.29877e-69	8	CTSW
	8.66988e-71	1.35021	0.969	0.584	1.73398e-67	8	NKG7
	1.63453e-67	0.862485	0.885	0.326	3.26907e-64	8	FGL2
	6.13844e-67	1.48625	0.992	0.718	1.22769e-63	8	CD2
	9.88398e-67	1.19879	0.947	0.685	1.9768e-63	8	CD8A
	1.2413e-66	1.18142	0.924	0.642	2.4826e-63	8	KLRK1
	5.79437e-65	1.13342	0.969	0.657	1.15887e-61	8	GBP1
	2.67908e-63	1.31627	0.924	0.746	5.35816e-60	8	ENSSSCG00000008032
	3.57315e-62	0.655433	0.908	0.627	7.14629e-59	8	CD8B
	8.24486e-62	0.947989	0.908	0.653	1.64897e-58	8	ENSSSCG00000023584
	1.12391e-61	1.34741	0.962	0.695	2.24781e-58	8	CD3E
	2.60658e-60	0.689833	0.901	0.673	5.21316e-57	8	CCL18
	1.61705e-59	0.876686	0.908	0.571	3.23409e-56	8	TRGV10
	6.29192e-59	1.4212	0.962	0.622	1.25838e-55	8	S100A4
	9.95444e-58	0.846595	0.893	0.597	1.99089e-54	8	ENSSSCG00000026913
	8.49521e-56	0.26979	0.87	0.55	1.69904e-52	8	CAVIN3
	4.78536e-55	1.9366	0.87	0.41	9.57072e-52	8	GNLY
	2.26892e-54	0.529649	0.878	0.508	4.53784e-51	8	TRAT1
	3.96919e-54	0.35624	0.878	0.566	7.93838e-51	8	FAM185A
	1.13114e-52	0.684157	0.908	0.662	2.26228e-49	8	ENSSSCG00000026803
	2.19757e-52	0.331318	0.863	0.471	4.39514e-49	8	UBASH3A
	4.24502e-52	0.516914	0.87	0.683	8.49004e-49	8	F2R
	7.57582e-52	0.936696	0.992	0.833	1.51516e-48	8	RGS1
	5.90134e-51	0.396185	0.885	0.612	1.18027e-47	8	DPY19L4
	1.26959e-50	0.775287	0.962	0.726	2.53919e-47	8	ADGRE5
	3.5888e-50	0.767492	0.954	0.625	7.1776e-47	8	SERPINB9
	7.31632e-50	0.578283	0.893	0.555	1.46326e-46	8	FKBP5
	8.11179e-50	0.91732	0.87	0.666	1.62236e-46	8	IL2RB
	1.46209e-49	0.449518	0.893	0.487	2.92417e-46	8	H1-3
	2.16164e-49	0.484101	0.84	0.571	4.32327e-46	8	ENSSSCG00000000640
	2.34648e-49	0.284973	0.87	0.575	4.69296e-46	8	GALNT6
	2.89112e-49	0.776795	1	0.911	5.78224e-46	8	PTPRC
	3.2812e-49	0.318403	0.84	0.587	6.5624e-46	8	PTH1R
	1.37884e-48	0.60639	0.916	0.637	2.75767e-45	8	PARP8
	2.40424e-48	0.497567	0.84	0.597	4.80847e-45	8	S100A1
	6.26606e-48	0.492761	0.863	0.569	1.25321e-44	8	GATA3
	1.33643e-47	0.587448	0.893	0.699	2.67286e-44	8	PVRIG
	6.09315e-47	0.814759	0.939	0.631	1.21863e-43	8	TRBC1
	1.04727e-46	0.360354	0.863	0.736	2.09454e-43	8	CCR5
	3.53318e-45	0.835363	0.962	0.827	7.06635e-42	8	ITM2C
	1.01913e-44	0.430392	0.878	0.716	2.03826e-41	8	NCALD
	1.14472e-44	0.269089	0.87	0.58	2.28943e-41	8	NFIL3
	1.79833e-44	0.400514	0.847	0.553	3.59667e-41	8	CD59
	2.14677e-44	0.952926	0.84	0.569	4.29354e-41	8	CST7
	3.147e-44	0.266158	0.809	0.473	6.294e-41	8	ENSSSCG00000030300
	1.01591e-43	0.48156	0.84	0.54	2.03182e-40	8	PTPRE
	1.11877e-43	0.333069	0.885	0.759	2.23755e-40	8	ENSSSCG00000025261
	1.31927e-43	0.271433	0.863	0.603	2.63854e-40	8	LDLRAP1
	2.2593e-43	0.617265	0.931	0.626	4.51861e-40	8	NDFIP1
	3.1268e-42	0.557976	0.931	0.65	6.25359e-39	8	IL17RA
	3.0499e-41	0.346108	0.916	0.665	6.09979e-38	8	IQGAP1.1
	5.93128e-41	0.320291	0.878	0.64	1.18626e-37	8	ENSSSCG00000024378
	5.0395e-40	0.378381	0.893	0.642	1.0079e-36	8	RANBP9
	5.84308e-40	0.441124	0.931	0.681	1.16862e-36	8	ENSSSCG00000010907
	1.79967e-39	0.403874	0.885	0.618	3.59933e-36	8	RBM41
	4.77079e-39	0.862964	0.824	0.381	9.54159e-36	8	LITAF
	1.59006e-38	0.857821	0.969	0.74	3.18013e-35	8	S100A10
	2.94298e-38	0.256914	0.901	0.625	5.88596e-35	8	ING2
	2.56624e-36	0.758397	0.931	0.702	5.13249e-33	8	SRGN
	3.14451e-36	0.774007	0.802	0.569	6.28902e-33	8	GZMM
	4.47939e-36	0.328306	0.893	0.587	8.95877e-33	8	SLK
	9.90825e-36	0.334108	0.885	0.69	1.98165e-32	8	N4BP2
	1.43844e-35	0.325973	0.863	0.66	2.87688e-32	8	ENSSSCG00000007132
	1.81303e-35	0.641418	0.992	0.785	3.62606e-32	8	ITGB2
	2.49186e-35	0.762589	0.985	0.819	4.98372e-32	8	ETS1
	3.38029e-35	0.339966	0.809	0.689	6.76058e-32	8	CRTAM
	4.18105e-35	0.345604	0.908	0.726	8.3621e-32	8	SGK1
	5.69223e-35	0.469112	0.908	0.713	1.13845e-31	8	PIM1
	1.05554e-34	0.499896	0.786	0.491	2.11108e-31	8	ZAP70
	1.12779e-34	0.645109	0.855	0.617	2.25559e-31	8	SKAP1
	1.89969e-34	0.26377	0.84	0.589	3.79939e-31	8	CD5
	2.54863e-34	0.320039	1	0.994	5.09726e-31	8	B2M
	4.3787e-34	0.751293	0.809	0.578	8.7574e-31	8	FCER1G
	4.03299e-33	0.562143	0.786	0.557	8.06598e-30	8	PRDM1
	4.58758e-33	0.533374	0.802	0.604	9.17517e-30	8	PRKCH
	1.8302e-32	1.00582	0.779	0.556	3.6604e-29	8	HOPX
	4.92963e-32	0.311553	0.931	0.801	9.85926e-29	8	ENSSSCG00000027840
	5.51231e-32	0.276158	0.863	0.729	1.10246e-28	8	ENSSSCG00000021201
	8.01814e-32	0.299107	0.878	0.616	1.60363e-28	8	UBD
	4.52969e-31	0.294429	0.863	0.629	9.05937e-28	8	EXOC1
	4.53947e-31	0.510531	0.939	0.776	9.07895e-28	8	GNG2
	3.28586e-30	0.548994	0.931	0.722	6.57171e-27	8	TNFAIP3
	4.00428e-30	0.738642	0.802	0.622	8.00856e-27	8	FYB1
	8.02341e-30	0.338257	0.832	0.524	1.60468e-26	8	ST8SIA4
	1.38579e-29	0.696815	0.947	0.782	2.77159e-26	8	CAP1
	4.9423e-29	0.271599	0.809	0.592	9.88461e-26	8	PDE4D
	5.95198e-29	0.330757	0.885	0.559	1.1904e-25	8	STMN1
	1.27015e-28	0.288649	0.901	0.796	2.54031e-25	8	SKIL
	2.04219e-28	0.574511	0.992	0.901	4.08438e-25	8	LCP1
	2.35493e-28	0.305407	0.84	0.518	4.70987e-25	8	ARHGEF3
	4.31712e-28	0.601793	0.893	0.659	8.63424e-25	8	BIN2
	5.97391e-28	0.29669	0.817	0.497	1.19478e-24	8	ZBTB11
	7.51004e-28	0.362568	0.725	0.345	1.50201e-24	8	SYTL2
	7.70226e-28	0.292609	0.87	0.627	1.54045e-24	8	MSL1
	1.3497e-27	0.291596	0.847	0.533	2.69941e-24	8	LARS1
	1.52006e-27	0.365664	0.939	0.807	3.04013e-24	8	DUSP2
	2.55064e-27	0.335678	0.916	0.608	5.10127e-24	8	TP53INP1
	3.97789e-27	0.49187	0.947	0.797	7.95578e-24	8	ID2
	4.81289e-27	0.478457	0.901	0.622	9.62577e-24	8	APBB1IP
	5.69688e-27	0.273153	0.885	0.659	1.13938e-23	8	RIF1
	6.01588e-27	0.358255	0.885	0.641	1.20318e-23	8	PRDX6
	1.16787e-26	0.282604	0.901	0.65	2.33575e-23	8	FADS3
	1.19184e-26	0.437057	0.832	0.636	2.38368e-23	8	RAB27A
	2.12557e-26	0.673919	0.885	0.608	4.25114e-23	8	KLF6
	2.63555e-26	0.428505	0.924	0.688	5.27109e-23	8	SETX
	7.02368e-26	0.473588	1	0.953	1.40474e-22	8	ARHGDIB
	1.16938e-25	0.283301	0.916	0.687	2.33876e-22	8	GSPT2
	1.53035e-25	0.356548	0.847	0.588	3.0607e-22	8	ATP1A1
	1.64608e-25	0.270149	0.878	0.699	3.29217e-22	8	OXCT1
	4.3043e-25	0.504835	0.832	0.533	8.6086e-22	8	OSBPL8
	7.98247e-25	0.444197	0.832	0.471	1.59649e-21	8	TAGAP
	1.26288e-24	0.385837	0.908	0.726	2.52576e-21	8	PMAIP1
	9.86256e-24	0.352167	0.87	0.606	1.97251e-20	8	FKBP11
	1.20767e-23	0.582232	0.954	0.758	2.41533e-20	8	SEPTIN6
	1.55147e-23	0.38458	0.817	0.627	3.10294e-20	8	RASGRP1
	2.21036e-23	0.496431	0.908	0.615	4.42071e-20	8	STK17B
	2.96246e-23	0.333751	0.931	0.764	5.92491e-20	8	TCERG1
	4.20484e-23	0.296039	0.908	0.761	8.40967e-20	8	ABI3
	5.94493e-23	0.270062	0.763	0.486	1.18899e-19	8	SNRK
	8.48773e-23	0.447525	0.71	0.366	1.69755e-19	8	CLEC2B
	9.38995e-23	0.276031	0.87	0.686	1.87799e-19	8	RAPGEF6
	8.98954e-22	0.270855	0.771	0.435	1.79791e-18	8	CWF19L2
	9.41072e-22	0.265032	0.908	0.735	1.88214e-18	8	HMGA1
	3.80674e-21	0.265881	0.832	0.525	7.61348e-18	8	RCN2
	7.56682e-21	0.411727	0.954	0.83	1.51336e-17	8	JUN
	9.43531e-21	0.636816	0.74	0.533	1.88706e-17	8	LCK
	1.00452e-20	0.426996	0.985	0.873	2.00903e-17	8	ACTG1
	1.38528e-20	0.441002	0.908	0.629	2.77056e-17	8	CD53
	1.63943e-20	0.290321	0.786	0.589	3.27886e-17	8	DYNLT3
	2.11307e-20	0.565921	0.718	0.486	4.22613e-17	8	RORA
	4.2537e-20	0.398788	0.74	0.433	8.50739e-17	8	ZEB2
	2.98863e-19	0.266856	0.794	0.665	5.97725e-16	8	TESC
	3.56352e-19	0.47892	0.977	0.908	7.12704e-16	8	UCP2
	8.27369e-19	0.291527	0.992	0.919	1.65474e-15	8	ENSSSCG00000012974
	2.41651e-18	0.280633	0.893	0.661	4.83303e-15	8	SSRP1
	3.87496e-18	0.469767	0.733	0.562	7.74992e-15	8	S100A6
	8.73767e-18	0.372284	0.824	0.759	1.74753e-14	8	HCST
	4.83508e-17	0.376863	0.969	0.853	9.67016e-14	8	JUNB
	6.55322e-17	0.303445	0.718	0.681	1.31064e-13	8	NMUR1
	1.22217e-16	0.397869	0.908	0.75	2.44433e-13	8	LUC7L3
	1.37896e-16	0.355036	0.916	0.843	2.75793e-13	8	MIDN
	1.39009e-16	0.396794	0.985	0.909	2.78017e-13	8	PFN1
	1.42364e-16	0.334795	0.947	0.795	2.84728e-13	8	RBBP6
	1.49041e-16	0.359967	1	0.987	2.98082e-13	8	ZFP36L2
	1.53297e-16	0.260978	0.794	0.514	3.06593e-13	8	NDUFAB1
	2.95912e-16	0.448313	0.908	0.764	5.91824e-13	8	ITGB1
	3.63254e-16	0.383	0.878	0.729	7.26508e-13	8	GOLGA4
	6.18284e-16	0.314896	0.985	0.922	1.23657e-12	8	RPL4
	7.23209e-16	0.324833	0.885	0.698	1.44642e-12	8	C9orf16
	1.4306e-15	0.345522	0.885	0.646	2.8612e-12	8	ACTR2
	6.88495e-15	0.324066	0.733	0.518	1.37699e-11	8	IKZF3
	2.22816e-14	0.276158	0.786	0.567	4.45633e-11	8	IRF1
	3.64577e-14	0.407818	0.733	0.49	7.29155e-11	8	ZNF292
	3.85321e-14	0.326081	0.771	0.551	7.70643e-11	8	LMO4
	4.42443e-14	0.347369	0.817	0.621	8.84885e-11	8	ARL6IP1
	5.3286e-14	0.307531	0.947	0.768	1.06572e-10	8	ARID4B
	7.36727e-14	0.297113	0.641	0.306	1.47345e-10	8	S100A11
	1.69384e-13	0.342571	1	0.892	3.38768e-10	8	CXCR4
	1.95181e-13	0.418751	0.672	0.598	3.90361e-10	8	PRF1
	3.29966e-13	0.3972	0.779	0.547	6.59932e-10	8	ATP2B1
	5.42773e-13	0.271363	0.924	0.7	1.08555e-09	8	PRPF40A
	2.69666e-12	0.290668	0.969	0.863	5.39333e-09	8	YWHAB
	5.2312e-12	0.301056	0.977	0.931	1.04624e-08	8	GAPDH
	8.67027e-12	0.276776	0.802	0.588	1.73405e-08	8	VMP1
	1.10332e-11	0.417659	0.672	0.585	2.20664e-08	8	CD3D
	1.18582e-11	0.282078	0.847	0.684	2.37165e-08	8	TPI1
	3.60073e-11	0.420138	0.672	0.642	7.20146e-08	8	AOAH
	7.02547e-11	0.283421	0.908	0.749	1.40509e-07	8	CALR
	1.42681e-10	0.304962	0.939	0.823	2.85363e-07	8	ANKRD12
	1.88743e-10	0.263478	0.695	0.522	3.77486e-07	8	NDUFV2
	2.13396e-10	0.367173	0.702	0.649	4.26793e-07	8	FYN
	1.48034e-09	0.29377	0.962	0.863	2.96067e-06	8	CLEC2D
	3.787e-09	0.301835	0.656	0.493	7.57399e-06	8	CYTIP
	1.92774e-08	0.286376	0.992	0.933	3.85548e-05	8	RPS17
	3.01956e-08	0.257901	0.71	0.569	6.03913e-05	8	LARP7
	4.64133e-08	0.327182	0.626	0.528	9.28266e-05	8	SYNE1
	6.5006e-08	0.363927	0.664	0.641	0.000130012	8	SPN
	9.76588e-08	0.36462	0.672	0.658	0.000195318	8	CAPN2
	1.10686e-06	0.444908	0.618	0.501	0.00221373	8	LGALS1
	1.57782e-06	0.282117	0.695	0.63	0.00315563	8	IL4R
	0.000101918	0.281808	0.496	0.174	0.203836	8	CX3CR1
	0.000209307	0.264526	0.763	0.726	0.418613	8	SIGIRR
	0.000483645	0.448531	0.252	0.142	0.967289	8	IGLC3
	0.00156619	0.309326	0.534	0.492	1	8	GZMH
	0.00222363	0.380813	0.542	0.532	1	8	KLRG1
	0.00558949	0.276356	0.557	0.535	1	8	TNFRSF1B
	4.13527e-09	0.296015	0.344	0.652	8.27054e-06	9	AK3
	1.23303e-06	0.266474	0.477	0.761	0.00246606	9	S100B
	2.71863e-06	0.304915	0.383	0.658	0.00543726	9	SERPINI1
	5.63211e-06	0.755735	0.516	0.756	0.0112642	9	ENSSSCG00000027982
	1.25666e-05	1.06955	0.992	0.999	0.0251332	9	HBA1
	1.88967e-05	0.276586	0.57	0.813	0.0377934	9	ZBTB32
	3.64341e-05	0.284091	0.57	0.789	0.0728682	9	CD1A
	0.000113362	0.287892	0.516	0.745	0.226724	9	PPAN
	0.000139734	0.273161	0.586	0.813	0.279468	9	ST6GALNAC4
	0.000190169	0.25623	0.484	0.701	0.380339	9	APLF
	0.000333987	1.46371	0.984	0.999	0.667973	9	HBB
	0.000479455	0.464523	0.797	0.858	0.958911	9	SUB1
	0.000642944	0.381635	0.414	0.656	1	9	ALAS2
	0.000667431	0.264859	0.516	0.692	1	9	TPI1
	0.00079774	0.32435	0.43	0.662	1	9	KAT6B
	0.00121541	0.323161	0.516	0.718	1	9	BHLHE40
	0.00177996	0.353801	0.531	0.756	1	9	ATF3
	0.00383224	0.638661	0.461	0.7	1	9	ENSSSCG00000028695
	0.00497323	0.308009	0.578	0.83	1	9	TXNIP
	0.00507829	0.306993	0.492	0.729	1	9	ENSSSCG00000026096
	0.00508889	0.264885	0.508	0.7	1	9	UQCR11
	0.00509012	0.327531	0.664	0.839	1	9	CMTM7
	0.00593227	0.264575	0.562	0.737	1	9	JPT1
	0.00594854	0.304767	0.453	0.714	1	9	DDIT3
	0.00598716	0.754207	0.555	0.742	1	9	HBM
	0.00645599	0.269936	0.633	0.859	1	9	LMO2
	0.00725813	0.257118	0.602	0.801	1	9	ARPC5
	0.00765841	0.282741	0.484	0.712	1	9	SRGN
	6.61954e-74	2.15447	0.992	0.622	1.32391e-70	10	RHEX
	2.76888e-68	1.92198	0.983	0.704	5.53775e-65	10	YBX3
	3.88707e-62	2.12151	0.958	0.623	7.77413e-59	10	S100A4
	1.58972e-57	1.51495	0.958	0.701	3.17944e-54	10	SRGN
	2.3488e-55	1.6835	0.907	0.64	4.69761e-52	10	ENSSSCG00000024378
	2.87448e-53	1.44354	0.932	0.696	5.74895e-50	10	CD3E
	8.18784e-43	1.0835	0.898	0.693	1.63757e-39	10	CTSW
	1.31881e-41	1.187	0.89	0.633	2.63762e-38	10	TRBC1
	3.64148e-38	0.947435	0.839	0.544	7.28296e-35	10	RCAN3
	1.72189e-37	0.875254	0.966	0.822	3.44377e-34	10	TXNIP
	4.41164e-36	1.0423	0.814	0.702	8.82327e-33	10	SYTL3
	1.38061e-33	0.989854	0.898	0.757	2.76122e-30	10	CAPG
	4.7035e-33	0.641906	0.992	0.931	9.40699e-30	10	GAPDH
	1.08829e-31	0.755834	0.958	0.768	2.17658e-28	10	EMP3
	1.61346e-31	1.03065	0.771	0.572	3.22692e-28	10	GATA3
	5.09214e-29	0.848779	0.89	0.709	1.01843e-25	10	TCF7
	9.06548e-29	0.999378	0.797	0.65	1.8131e-25	10	ANXA1
	4.22607e-27	0.683059	0.771	0.638	8.45215e-24	10	ENSSSCG00000009926
	4.24933e-26	0.825784	0.729	0.594	8.49866e-23	10	ENSSSCG00000026009
	4.64056e-26	0.720714	0.78	0.629	9.28112e-23	10	IL4R
	1.32066e-25	0.701018	0.712	0.542	2.64131e-22	10	TRDC
	1.92731e-25	0.42909	0.686	0.462	3.85462e-22	10	C4orf48
	2.55382e-25	0.717088	0.754	0.594	5.10765e-22	10	PDE4D
	1.22241e-24	0.310881	1	0.994	2.44482e-21	10	B2M
	3.5531e-22	0.667191	0.839	0.609	7.1062e-19	10	KLF6
	3.86643e-22	0.730665	0.822	0.728	7.73285e-19	10	SGK1
	4.76524e-22	0.652112	0.754	0.62	9.53049e-19	10	SKAP1
	7.23588e-22	0.579274	0.678	0.494	1.44718e-18	10	ZAP70
	1.04744e-21	0.566294	0.983	0.912	2.09488e-18	10	PTPRC
	1.42062e-21	0.250273	0.678	0.472	2.84124e-18	10	POU2F1
	3.06517e-21	0.631129	0.822	0.658	6.13034e-18	10	LYST
	6.45551e-21	0.269562	0.653	0.477	1.2911e-17	10	UBASH3A
	9.03398e-21	0.73327	0.72	0.509	1.8068e-17	10	IL7R
	1.04196e-20	0.319575	0.669	0.472	2.08392e-17	10	MAGED2
	1.32794e-20	0.615239	0.924	0.759	2.65589e-17	10	SEPTIN6
	5.63039e-20	0.564943	0.814	0.679	1.12608e-16	10	FAM102A
	7.51838e-20	0.658471	0.72	0.691	1.50368e-16	10	ENSSSCG00000024899
	9.08531e-20	0.54896	0.771	0.552	1.81706e-16	10	LMO4
	3.67253e-19	0.612006	0.686	0.585	7.34507e-16	10	CD3D
	3.89825e-19	0.363644	0.695	0.573	7.79649e-16	10	CST7
	3.92543e-19	0.456208	0.619	0.414	7.85085e-16	10	FCER1A
	8.88441e-19	0.523796	0.839	0.759	1.77688e-15	10	ENSSSCG00000027969
	1.87108e-18	0.563954	0.703	0.591	3.74216e-15	10	DYNLT3
	1.0607e-17	0.557453	0.864	0.71	2.1214e-14	10	ATRX
	1.47163e-17	0.791668	0.686	0.576	2.94325e-14	10	TRGV10
	3.96036e-17	0.590431	0.873	0.743	7.92072e-14	10	S100A10
	6.69242e-17	0.560647	0.678	0.585	1.33848e-13	10	CD27
	9.05293e-17	0.507111	0.746	0.625	1.81059e-13	10	KIAA1109
	1.79084e-16	0.44194	0.72	0.61	3.58168e-13	10	FKBP11
	1.83348e-16	0.495389	0.72	0.642	3.66697e-13	10	PARP8
	2.39501e-16	0.427409	0.958	0.899	4.79001e-13	10	CALM1
	7.16689e-16	0.643191	0.72	0.588	1.43338e-12	10	CTSC
	8.58729e-16	0.558107	0.788	0.63	1.71746e-12	10	NDFIP1
	1.79215e-15	0.989222	0.653	0.5	3.5843e-12	10	LGALS1
	7.59824e-15	0.403245	0.932	0.821	1.51965e-11	10	ETS1
	1.2351e-14	0.304706	0.678	0.682	2.4702e-11	10	NMUR1
	1.85174e-14	0.274391	0.644	0.658	3.70349e-11	10	ENSSSCG00000004572
	1.89719e-14	0.557063	0.686	0.593	3.79439e-11	10	CD5
	4.98282e-14	0.293066	0.72	0.648	9.96563e-11	10	FYN
	5.26008e-14	0.280089	0.661	0.608	1.05202e-10	10	LDLRAP1
	1.16493e-13	0.38599	0.763	0.661	2.32985e-10	10	BACH2
	2.14475e-13	0.34958	0.941	0.859	4.2895e-10	10	TSC22D3
	5.19216e-13	0.394253	0.856	0.736	1.03843e-09	10	PSME2
	5.41272e-13	0.630109	0.653	0.602	1.08254e-09	10	ENSSSCG00000026913
	7.5046e-13	0.421738	0.61	0.516	1.50092e-09	10	IL9R
	7.66398e-13	0.284744	0.873	0.844	1.5328e-09	10	MIDN
	1.04828e-12	0.347455	0.653	0.655	2.09656e-09	10	STING1
	1.27865e-12	0.363495	0.644	0.525	2.55731e-09	10	CD84
	1.69336e-12	0.283105	0.576	0.397	3.38672e-09	10	IDI1
	2.27635e-12	0.48672	0.737	0.663	4.5527e-09	10	BIN2
	3.51952e-12	0.305734	0.729	0.735	7.03904e-09	10	LCP2
	9.62149e-12	0.342607	0.602	0.459	1.9243e-08	10	ANXA5
	1.10228e-11	0.477387	0.686	0.704	2.20456e-08	10	PVRIG
	1.10956e-11	0.304466	0.78	0.738	2.21912e-08	10	HMGA1
	1.67384e-11	0.466272	0.797	0.779	3.34767e-08	10	GNG2
	4.22778e-11	0.507911	0.78	0.76	8.45557e-08	10	HCST
	2.61973e-10	0.577517	0.653	0.565	5.23947e-07	10	STMN1
	7.88846e-10	0.254984	0.975	0.874	1.57769e-06	10	ACTG1
	1.07e-09	0.390554	0.602	0.629	2.13999e-06	10	IL6R
	1.37132e-09	0.360393	0.72	0.624	2.74264e-06	10	ARL6IP1
	1.8026e-09	0.256063	1	0.953	3.6052e-06	10	ARHGDIB
	1.92624e-09	0.434535	0.754	0.686	3.85248e-06	10	TPI1
	5.38146e-09	0.263969	0.636	0.638	1.07629e-05	10	PLK3
	5.65376e-09	0.355235	0.797	0.694	1.13075e-05	10	MYH9
	7.99827e-09	0.323928	0.839	0.745	1.59965e-05	10	AKAP9
	8.31566e-09	0.316745	0.958	0.91	1.66313e-05	10	PFN1
	8.97481e-09	0.314807	0.856	0.773	1.79496e-05	10	RWDD1
	1.00945e-08	0.253622	0.568	0.558	2.0189e-05	10	ENSSSCG00000028443
	1.14612e-08	0.43	0.551	0.433	2.29225e-05	10	TIMP1
	1.34111e-08	0.306682	0.78	0.726	2.68221e-05	10	TNFAIP3
	1.58571e-08	0.438163	0.686	0.611	3.17141e-05	10	SELL
	1.96597e-08	0.262148	0.932	0.824	3.93195e-05	10	ANKRD12
	2.47176e-08	0.260681	1	0.93	4.94351e-05	10	SLC25A3
	3.46596e-08	0.349799	0.661	0.745	6.93193e-05	10	SPNS1.1
	4.4924e-08	0.27176	0.661	0.591	8.98479e-05	10	NKG7
	4.64791e-08	0.338698	0.703	0.609	9.29581e-05	10	CEBPZ
	5.00539e-08	0.288418	0.941	0.864	0.000100108	10	YWHAB
	9.28668e-08	0.265205	0.915	0.813	0.000185734	10	ATP5PO
	1.47378e-07	0.318596	0.593	0.643	0.000294756	10	PLXND1
	1.49228e-07	0.481647	0.644	0.668	0.000298456	10	ENSSSCG00000026803
	1.86766e-07	0.335383	0.602	0.66	0.000373532	10	ENSSSCG00000023584
	2.72943e-07	0.363105	0.797	0.724	0.000545887	10	ZC3HAV1
	3.88159e-07	0.471751	0.669	0.634	0.000776319	10	ENSSSCG00000012008
	5.52057e-07	0.25393	0.78	0.659	0.00110411	10	JMJD1C
	5.63811e-07	0.278372	0.797	0.722	0.00112762	10	SNRPE
	6.02093e-07	0.296057	0.619	0.62	0.00120419	10	SFMBT2
	6.11496e-07	0.375476	0.568	0.477	0.00122299	10	TAGAP
	6.47809e-07	0.282222	0.788	0.649	0.00129562	10	ACTR2
	1.1581e-06	0.254657	0.729	0.64	0.00231621	10	CALM3
	1.9654e-06	0.468343	0.712	0.755	0.00393081	10	S100B
	7.61375e-06	0.267997	0.797	0.72	0.0152275	10	ATP5F1A
	9.42825e-06	0.374321	0.585	0.565	0.0188565	10	S100A6
	9.77469e-06	0.275544	0.703	0.732	0.0195494	10	PLSCR3
	1.11313e-05	0.31228	0.661	0.665	0.0222626	10	ARFGAP3
	2.62919e-05	0.26068	0.737	0.725	0.0525837	10	ENSSSCG00000000377
	2.65918e-05	0.287923	0.653	0.665	0.0531837	10	ENSSSCG00000007132
	8.43691e-05	0.252647	0.949	0.894	0.168738	10	GPR183
	9.22131e-05	0.412311	0.602	0.655	0.184426	10	LEF1
	0.000147853	0.278593	0.737	0.727	0.295705	10	GOLGB1
	0.000148124	0.302056	0.61	0.581	0.296248	10	ABLIM1
	0.00032883	0.29839	0.729	0.733	0.657659	10	GOLGA4
	0.000338456	0.347343	0.593	0.722	0.676912	10	NCALD
	0.000446986	0.354451	0.636	0.705	0.893972	10	PACSIN2
	0.000532977	0.291542	0.686	0.687	1	10	ENSSSCG00000010907
	0.00115023	0.277156	0.678	0.728	1	10	MATK
	0.00151312	0.252674	0.669	0.639	1	10	NSRP1
	0.00226546	0.312855	0.644	0.729	1	10	SIGIRR
	0.00247148	0.264992	0.678	0.654	1	10	CDC5L
	0.00267224	0.329005	0.398	0.288	1	10	ENSSSCG00000025352
	0.00299361	0.3091	0.661	0.702	1	10	SAMHD1
	0.00371275	0.279986	0.627	0.671	1	10	IFI44L
	2.40136e-28	2.0483	0.953	0.799	4.80271e-25	11	ID2
	1.40948e-20	1.74132	0.922	0.853	2.81895e-17	11	LMO2
	1.10598e-18	1.17447	0.906	0.844	2.21197e-15	11	MIDN
	2.45854e-18	1.61903	0.844	0.729	4.91707e-15	11	SGK1
	1.0959e-17	1.7285	0.859	0.723	2.1918e-14	11	CD2
	2.8291e-17	1.32586	0.797	0.693	5.65821e-14	11	TOX
	4.14261e-16	1.61888	0.812	0.674	8.28521e-13	11	CD9
	1.62396e-15	0.975424	0.734	0.554	3.24792e-12	11	ABHD15
	2.64923e-15	1.14603	0.844	0.7	5.29846e-12	11	SCIMP
	4.6245e-15	0.628979	0.984	0.987	9.249e-12	11	ZFP36L2
	2.63552e-14	1.35702	0.844	0.748	5.27105e-11	11	RGS2
	3.84334e-13	1.38898	0.828	0.709	7.68668e-10	11	YBX3
	1.64395e-10	1.06592	0.703	0.654	3.28791e-07	11	TLR8
	7.52485e-10	1.30011	0.75	0.687	1.50497e-06	11	FOS
	9.1486e-10	1.15014	0.797	0.792	1.82972e-06	11	GADD45B
	1.3848e-09	1.35747	0.844	0.833	2.7696e-06	11	RPIA
	1.7899e-09	1.16477	0.719	0.624	3.57979e-06	11	MEF2A
	1.13003e-08	0.655119	0.875	0.895	2.26006e-05	11	GPR183
	2.32477e-08	0.895686	0.656	0.517	4.64953e-05	11	PLEK
	2.52236e-08	0.413911	0.984	0.974	5.04472e-05	11	ACTB
	4.94206e-08	0.904126	0.688	0.654	9.88411e-05	11	ANXA4
	6.79244e-08	0.976875	0.844	0.856	0.000135849	11	JUNB
	8.05549e-08	0.516372	0.969	0.913	0.00016111	11	PTPRC
	1.0597e-07	0.685408	0.641	0.633	0.00021194	11	GATA2
	1.29969e-07	0.982158	0.828	0.741	0.000259937	11	SNX3
	2.00275e-07	0.746258	0.844	0.81	0.000400551	11	DUSP2
	3.41654e-07	0.700332	0.656	0.54	0.000683308	11	CNFN
	4.81393e-07	0.786455	0.891	0.873	0.000962786	11	NFKBIA
	5.52803e-07	0.636732	0.859	0.826	0.00110561	11	ANKRD12
	6.63773e-07	0.710675	0.812	0.77	0.00132755	11	ENSSSCG00000003555
	1.20866e-06	1.0741	0.719	0.68	0.00241732	11	KLF3
	2.30507e-06	0.266722	0.328	0.651	0.00461015	11	ARHGAP39
	3.12352e-06	0.501198	0.656	0.556	0.00624703	11	SPOP
	3.51671e-06	0.658878	0.844	0.864	0.00703341	11	RNF19A
	4.00566e-06	0.627241	0.672	0.66	0.00801133	11	TMEM163
	4.86354e-06	0.71565	0.578	0.546	0.00972709	11	PTPRE
	4.98437e-06	0.807729	0.672	0.682	0.00996874	11	NUP153
	1.13696e-05	0.77739	0.781	0.79	0.0227393	11	ITGB2
	1.51763e-05	0.417796	0.531	0.382	0.0303527	11	CCAR1
	2.02465e-05	0.444099	0.531	0.418	0.040493	11	EEA1
	3.40875e-05	0.307249	0.969	0.966	0.068175	11	IGKC
	3.44601e-05	0.925764	0.656	0.652	0.0689202	11	SERPINI1
	3.86915e-05	0.714113	0.703	0.707	0.0773831	11	SRGN
	4.04379e-05	0.78654	0.703	0.694	0.0808758	11	ENSSSCG00000022128
	4.40688e-05	0.922383	0.719	0.666	0.0881377	11	GADD45G
	5.14849e-05	0.522689	0.875	0.894	0.10297	11	TPM3
	5.39898e-05	0.653448	0.688	0.65	0.10798	11	ST3GAL1
	6.26416e-05	0.648058	0.781	0.861	0.125283	11	TSC22D3
	7.28886e-05	0.345767	1	0.999	0.145777	11	HBB
	7.68553e-05	1.00772	0.734	0.732	0.153711	11	ADGRE5
	0.000101307	0.440448	0.922	0.941	0.202613	11	TAGLN2
	0.000104727	0.659229	0.812	0.818	0.209455	11	PECAM1
	0.000108821	0.738084	0.703	0.661	0.217641	11	JMJD1C
	0.000312791	0.42356	0.906	0.901	0.625582	11	CALM1
	0.000456539	0.559373	0.828	0.853	0.913078	11	ZFP36L1
	0.000683405	0.628449	0.547	0.493	1	11	TIMELESS
	0.000733224	0.677007	0.609	0.618	1	11	CRIM1
	0.00110109	0.590574	0.516	0.434	1	11	TIMP1
	0.00157442	0.318643	0.516	0.475	1	11	MAGED2
	0.00171035	0.795705	0.703	0.809	1	11	ZBTB32
	0.00197779	0.517633	0.797	0.849	1	11	HES1
	0.00221845	0.607384	0.688	0.771	1	11	FCGR2A
	0.00233234	0.315842	0.453	0.43	1	11	SPAST
	0.00266567	0.423076	0.531	0.478	1	11	TAGAP
	0.00275848	0.653925	0.625	0.604	1	11	PIKFYVE
	0.00278612	0.493074	0.812	0.837	1	11	RGS1
	0.00279997	0.67165	0.797	0.833	1	11	JUN
	0.00303087	0.816622	0.547	0.558	1	11	CAVIN3
	0.00345874	0.406461	0.562	0.532	1	11	TAOK3
	0.00390496	0.50164	0.703	0.75	1	11	ZNF318
	0.00412869	0.432355	0.516	0.483	1	11	SH3BP5
	0.00431237	0.475261	0.656	0.671	1	11	IQGAP1.1
	0.00486964	0.277076	0.547	0.538	1	11	MMUT
	0.00582022	0.424472	0.766	0.774	1	11	ATP5MC1
	0.00647473	0.545209	0.656	0.664	1	11	CBLB
	0.0067914	0.554536	0.75	0.773	1	11	RALA
	0.00748909	0.588001	0.688	0.796	1	11	DUSP5
	0.00885229	0.567775	0.719	0.761	1	11	HCST
	0.00934082	0.357098	0.469	0.453	1	11	SYNE2
